# Supplementary material for: Association patterns and community structure among female bottlenose dolphins: environmental, genetic and cultural factors
Source: Mamm Biol. 2022 Nov 2;102(4):1373–87. doi: 10.1007/s42991-022-00259-x (PMC10040398; doi:10.1007/s42991-022-00259-x)
Supplement: Supplementary file 2 — Supplementary file2 (TXT 6 KB) [file 42991_2022_259_MOESM2_ESM.txt]

1)  ESM 3 
R Code: 'R_Script_Association_patterns_and_community_structure_among_female_bottlenose_dolphins_Marfurt_et_al'
Contains R code for reproducing analyses and figures

2) ESM 4 sheet 'dat75'
contains the association data (SRIs) as well as additional information on each dyad of 75 female bottlenose dolphins that were seen at least 10 times in association.
id1: Identifier of individual 1  (F1 - F75)
id2: Identifier code of individual 2 (F1 - F75)
SRI: Simple Ratio Index value, NA corresponds to Individuals that could not have associated as a result of non-overlapping homeranges or non-overlapping lifespans
VI: Home-range overlap in % volume intersection, NA corresponds to a value below the 25% treshold
forage_sim: 1 if the dyad had the same forage technique (both spongers or both non-spongers), 0 if different
depth_sim: 1 if either both animals are deep-habitat or both animals are shallow-habitat, 0 if one animal is a deep and the other a shallow-habitat individual
sponger_sim: 1 if both individuals are spongers, 0 if they are not
nonsponger_sim: 1 if both individuals are spongers, 0 if they are not
haplotype_sim: 1: "same" if both individual have the same mtDNA-haplotype, "different" if the two individuals have a different mtDNA haplotype, NA if there was no genetic material available for either of the individuals
depth_difference: the absolute difference of the mean depths of the two individuals
r: biparental relatedness value of the dyad, estimated by the TrioML method
forage_sim2(a combination of sponger_sim and nonsponger_sim): "non-spongers" if the dyad consists of two non-spongers "spongers" if the dyad consists of two spongers and "different" if the dyad consists of one sponger and one non-sponger
SRI_binary: 1 if the two individuals associated, 0 if there was no association of the two individuals
id1count: the number of times individual 1 was observed
id2count: the number of times individual 2 was observed
Obs.eff: the number of times the dyad was seen (id1count + id2count)
id1_comm: the community that individual 1 was assigned two by the Multilevel algorithm
id2_comm: the community that individual 2 was assigned two by the Multilevel algorithm
ML_comm: 0 if the two individuals of the dyad belong to two different communities, the community number (1-6) if the two individuals belong to the same community
bin_ML_Comm: 0 if the two individuals of the dyad belong two different communities, 1 if the two individuals of the dyad belong to the same community
x: the number of times the two individuals were seen together
yid1: the number of times individual 1 was seen but not with individual 2 (id1count - x)
yid2: the number of times individual 2 was seen but not with individual 1 (id2count - x)

3) ESM 4 sheet 'attribute_df75.csv'
contains a data frame of the 75 female bottlenose dolphins that were seen at least 10 times in association as additional information
id_individual: unique identifier of female individual (F1-F75)
haplotype: mtDNA haplotype (4 = D, 5=E, 6=F,8=H,10=K)
binary_degree: binary degree value (number of edges per node)
weighted_degree: weighted degree value (also called degree centrality)
mean_depth: the mean water depth of the individual
category: the habitat category of the individual (either "deep" or "shallow")
foragetype: the foraging technique of the individual (either "sponger" or "non-sponger"
ML_community_membership: the community the individual was assigned to by the Multilevel algorithm

4) ESM 4 sheet 'SRI.csv'
contains a matrix of the simple ratio indices of the 75 female bottlenose dolphins that were seen at least 10 times in association, thus a 75*75 matrix.
This matrix can be used to plot social networks. 

5) ESM 4 sheet 'dat122'
contains the association data (SRIs) as well as additional information on each dyad of 122 female bottlenose dolphins that were seen at least 10 times (irrespective of association)
The corresponding analyses are presented in the Supplementary Information file (pdf) and are not part of the paper's main results section. 

id1: Identifier of individual 1 (F1-F122)
id2: Identifier of individual 2 (F1-F122)
SRI: Simple Ratio Index value, NA corresponds to Individuals that could not have associated as a result of non-overlapping homeranges or non-overlapping lifespans
VI: Home-range overlap in % volume intersection, NA corresponds to a value below the 25% treshold
forage_sim: 1 if the dyad had the same forage technique (both spongers or both non-spongers), 0 if different
depth_sim: 1 if either both animals are deep-habitat or both animals are shallow-habitat, 0 if one animal is a deep and the other a shallow-habitat individual
sponger_sim: 1 if both individuals are spongers, 0 if they are not
nonsponger_sim: 1 if both individuals are spongers, 0 if they are not
haplotype_sim: 1: "same" if both individual have the same mtDNA-haplotype, "different" if the two individuals have a different mtDNA haplotype, NA if there was no genetic material available for either of the individuals
depth_difference: the absolute difference of the mean depths of the two individuals
r: biparental relatedness value of the dyad, estimated by the TrioML method
forage_sim2(a combination of sponger_sim and nonsponger_sim): "non-spongers" if the dyad consists of two non-spongers "spongers" if the dyad consists of two spongers and "different" if the dyad consists of one sponger and one non-sponger
SRI_binary: 1 if the two individuals associated, 0 if there was no association of the two individuals
id1count: the number of times individual 1 was observed
id2count: the number of times individual 2 was observed
id1_comm: the community that individual 1 was assigned two by the Multilevel algorithm
id2_comm: the community that individual 2 was assigned two by the Multilevel algorithm
x: the number of times the two individuals were seen together
yid1: the number of times individual 1 was seen but not with individual 2 (id1count - x)
yid2: the number of times individual 2 was seen but not with individual 1 (id2count - x)
