# Supplementary material for: Association patterns and community structure among female bottlenose dolphins: environmental, genetic and cultural factors
Source: Mamm Biol. 2022 Nov 2;102(4):1373–87. doi: 10.1007/s42991-022-00259-x (PMC10040398; doi:10.1007/s42991-022-00259-x)
Supplement: Supplementary file 3 — Supplementary file3 (R 21 KB) [file 42991_2022_259_MOESM3_ESM.r]

###############################################################################
# Association patterns and community structure among female bottlenose        # 
# dolphins: environmental, genetic and cultural factors                       #
#                                                                             #
# Summitted to Mammalian Biology (special Issue) 102,   December 2021         #
# R-code                                                                      #
###############################################################################

# corresponding author: svenja.marfurt@uzh.ch
# Date: 12/12/2021


# Corresponding datasets:
# filtered database for confirmed female sex
# as well as: 
# - min 10 sightings in association dataset, n = 75 individuals: dat75.csv
# - min 10 sightings dataset, n = 122 individuals: dat122.csv
# dependent calf sightings, overlapping homeranges (min. VI= 25%),
# overlapping lifespans were assigned NA

# Refer to ESM_2_README.txt for detailed explanation on datasets and variables

#
# SRIs were calculated using asnipe:
# Farine D (2018) Asnipe: Animal Social Network Inference and Permutations for 
# Ecologists, https://cran.r-project.org/web/packages/asnipe/asnipe.pdf
#


## #############################################################################
##  binomial zero inflated Bayesian GLMMs with brms                           ##
##  Dataset: min 10 sightings in association (n = 75 individuals) : dat75.csv ##
## #############################################################################


## load packages
library(ggpubr)
library(rstan)
options(mc.cores= parallel::detectCores())
rstan_options(auto_write= T) ## run chains in parallel
library(brms)
library(emmeans)
library(ggplot2)
library(readxl)


# Import data
n75dat<-read_excel("ESM4_datasets.xlsx", sheet = "dat75")
str(n75dat)

# set discrete explanatory variables as factors 
n75dat$forage_sim2<-as.factor(n75dat$forage_sim2)
n75dat$id1<-as.factor(n75dat$id1)
n75dat$id2<-as.factor(n75dat$id2)
n75dat$SRI<-as.numeric(n75dat$SRI)
n75dat$VI<-as.numeric(n75dat$VI)
n75dat$r<-as.numeric(n75dat$r)
n75dat$haplotype_sim<-as.factor(n75dat$haplotype_sim)
str(n75dat)

# brms cannot deal with NA, keep observations without NA
n75dat_noNA<-subset(n75dat,!(is.na(n75dat$r)))#no genetic material for microsats
n75dat_noNA<-subset(n75dat_noNA,(haplotype_sim %in% c("same","different")))#no mtDNA

# Create new df and remove NAs in outcome variable 
dat75<- droplevels(n75dat_noNA[!is.na(n75dat_noNA$SRI),])# no option of ass. 

# Set contrasts (can also omit if conducting post-hocs)
#contrasts(dat75$forage_sim2)<- cbind(same.vs.diff= c(-2, 1, 1),
#                                      sp.vs.nsp= c(0, -1, 1))
#contrasts(dat75$forage_sim2)<- NULL
dat75$forage_sim2<- factor(dat75$forage_sim2,
                            levels= levels(dat75$forage_sim2)[c(2, 3, 1)])
levels(dat75$forage_sim2)

## inspect  distribution of outcome --------------------------------------------
ggplot(dat75, aes(SRI)) +
  geom_histogram(binwidth= .01, col= "black", fill= "grey") +
  theme_bw()

# data clearly shows zero inflation

## Fit zero-inflated binomial model with multi-membership RI -------------------

# Null-model 
brm.mod0_n75<- brm(formula= x | trials(x + yid1 + yid2)~ 1 + (1|mm(id1, id2)),
                    family=  zero_inflated_binomial,
                    prior=   c(prior(normal(0, 10), class= Intercept),
                               prior(cauchy(0,  2), class= sd)),
                    data=    dat75,
                    iter=    4e3,
                    control= list(adapt_delta= .99, max_treedepth= 15))

# Full model
brm.mod1_n75<- brm(formula= x | trials(x + yid1 + yid2)~ 
                      forage_sim2 + depth_difference + haplotype_sim + r +
                      (1|mm(id1, id2)),
                    family=  zero_inflated_binomial,
                    prior=   c(prior(normal(0, 10), class= Intercept),
                               prior(normal(0,  5), class= b),
                               prior(cauchy(0,  2), class= sd)),
                    data=    dat75,
                    iter=    4e3,
                    control= list(adapt_delta= .99, max_treedepth= 15))

# Compare models, and assess performance
mod.comp<- loo(brm.mod0_n75, brm.mod1_n75) #, moment_match= T)
plot(brm.mod1_n75)
pp_check(brm.mod1_n75, nsamples= 1e2)

# Interpret
# plot(conditional_effects(brm.mod1_n75, dpar= "zi"))
mod.pred_n75<- plot(conditional_effects(brm.mod1_n75))
bayes_R2(brm.mod1_n75)
summary(brm.mod1_n75)
round(exp(fixef(brm.mod1_n75)), 3) # Inspect odds ratios

## Post-hoc Pairwise comparisons -----------------------------------------------

emmeans(brm.mod1_n75, pairwise~ "forage_sim2")
emmeans(brm.mod1_n75, pairwise~ "forage_sim2", type= "response")

## Plot model predictions ------------------------------------------------------
ggarrange(
  mod.pred_n75$r +
    labs(x= "Biparental relatedness", y= "SRI") +
    coord_cartesian(ylim= c(0, 0.06)) +
    theme_bw(),
  mod.pred_n75$haplotype_sim +
    labs(x= "Haplotype similarity", y= "SRI") +
    coord_cartesian(ylim= c(0, 0.06)) +
    labs(y= "") +
    theme_bw(),
  mod.pred_n75$forage_sim2 +
    labs(x= "Foraging type", y= "SRI") +
    coord_cartesian(ylim= c(0, 0.02)) + 
    scale_y_continuous(breaks = seq(0, 0.02, by=0.01))+
    theme_bw(),
  mod.pred_n75$depth_difference +
    labs(x= "Difference in waterdepth", y= "SRI") +
    coord_cartesian(ylim= c(0, 0.07)) +
    labs(y= "") +
    theme_bw(),
  labels= c("a", "b", "c", "d"))


################################################################################
##  Binomial zero inflated bayesian GLMMs with brms                           ##
##  Dataset: min 10 sightings (n = 122 individuals): dat122.csv               ##
################################################################################

## load packages
library(ggpubr)
library(rstan)
library(brms)
options(mc.cores= parallel::detectCores())
rstan_options(auto_write= T)
library(emmeans)


# Import data
n122dat<-read_excel("ESM4_datasets.xlsx", sheet = "dat122")
str(n122dat)

# set discrete explanatory variables as factors 
n122dat$forage_sim2<-as.factor(n122dat$forage_sim2)
n122dat$haplotype_sim<-as.factor(n122dat$haplotype_sim)
n122dat$id1<-as.factor(n122dat$id1)
n122dat$id2<-as.factor(n122dat$id2)
n122dat$SRI<-as.numeric(n122dat$SRI)
n122dat$VI<-as.numeric(n122dat$VI)
n122dat$r<-as.numeric(n122dat$r)
str(n122dat)

# brms cannot deal with NA, keep observations without NA
n122datnoNA<-subset(n122dat,!(is.na(n122dat$r)))#no genetic material for microsats
n122datnoNA<-subset(n122datnoNA,(haplotype_sim %in% c("same","different")))#no mtDNA
# Create new df and remove NAs in outcome variable (SRI)
dat122<- droplevels(n122datnoNA[!is.na(n122datnoNA$SRI),])# no option of ass. 

# Set contrasts (can also omit if conducting post-hocs)
# contrasts(dat122$forage_sim2)<- cbind(same.vs.diff= c(-2, 1, 1),
#                                      sp.vs.nsp= c(0, -1, 1))
#contrasts(dat122$forage_sim2)<- NULL
dat122$forage_sim2<- factor(dat122$forage_sim2,
                            levels= levels(dat122$forage_sim2)[c(2, 3, 1)])
levels(dat122$forage_sim2)
## inspect  distribution of outcome --------------------------------------------
ggplot(dat122, aes(x=SRI)) +
  geom_histogram(binwidth= .01, col= "black", fill= "grey") +
  theme_bw()

# data clearly shows zero inflation

## Fit zero-inflated binomial model with multi-membership RI -------------------

# Null-model 
brm.mod0_n122<- brm(formula= x | trials(x + yid1 + yid2)~ 1 + (1|mm(id1, id2)),
                    family=  zero_inflated_binomial,
                    prior=   c(prior(normal(0, 10), class= Intercept),
                               prior(cauchy(0,  2), class= sd)),
                    data=    dat122,
                    iter=    4e3,
                    control= list(adapt_delta= .99, max_treedepth= 15))

# Full model
brm.mod1_n122<- brm(formula= x | trials(x + yid1 + yid2)~ 
                           forage_sim2 + depth_difference + haplotype_sim + r +
                           (1|mm(id1, id2)),
                         family=  zero_inflated_binomial,
                         prior=   c(prior(normal(0, 10), class= Intercept),
                                    prior(normal(0,  5), class= b),
                                    prior(cauchy(0,  2), class= sd)),
                         data=    dat122,
                         iter=    4e3,
                         control= list(adapt_delta= .99, max_treedepth= 15))

# Compare models, and assess performance
mod.comp<- loo(brm.mod0_n122, brm.mod1_n122) #, moment_match= T)
plot(brm.mod1_n122)
pp_check(brm.mod1_n122, nsamples= 1e2)

# Interpret
# plot(conditional_effects(brm.mod1_n122, dpar= "zi"))
mod.pred_n122<- plot(conditional_effects(brm.mod1_n122))
bayes_R2(brm.mod1_n122)
summary(brm.mod1_n122)
round(exp(fixef(brm.mod1_n122)), 3) # Inspect odds ratios

## Post-hoc Pairwise comparisons -----------------------------------------------

emmeans(brm.mod1_n122, pairwise~ "forage_sim2")
emmeans(brm.mod1_n122, pairwise~ "forage_sim2", type= "response")

## Plot model predictions ------------------------------------------------------
ggarrange(
  mod.pred_n122$r +
    labs(x= "Biparental relatedness", y= "SRI") +
    coord_cartesian(ylim= c(0, 0.03)) +
    theme_bw(),
  mod.pred_n122$haplotype_sim +
    labs(x= "Haplotype identity", y= "SRI") +
    coord_cartesian(ylim= c(0, 0.03)) +
    labs(y= "") +
    theme_bw(),
  mod.pred_n122$forage_sim2 +
    labs(x= "Foraging identity", y= "SRI") +
    coord_cartesian(ylim= c(0, 0.02)) + 
    scale_y_continuous(breaks = seq(0, 0.02, by=0.01))+
    theme_bw(),
  mod.pred_n122$depth_difference +
    labs(x= "Depth difference (m)", y= "SRI") +
    coord_cartesian(ylim= c(0, 0.06)) +
    labs(y= "") +
    theme_bw(),
  labels= c("a", "b", "c", "d"))


################################################################################
## COMMUNITY ANALYSES                                                         ##
## Dataset: min 10 sightings in association (n = 75 individuals)              ##
################################################################################

# load packages

library(igraph)
library(sna)


SRI<-read_excel("ESM4_datasets.xlsx", sheet = "SRI", col_names= T) 
SRI<-data.frame(SRI, row.names = 1)

#note that NA (dyads that cannot associate because of non-overlapping
#homeranges or lifespans) are also 0 here because igraph cannot deal with NAs

SRI<-as.matrix(SRI)

net<-igraph::graph_from_adjacency_matrix(SRI, mode = "undirected", 
                                         weighted = TRUE, diag = FALSE)

E(net)$weight


plot(net,vertex.color='lightgrey',vertex.size=10,vertex.label.cex=0.6,
     edge.color="black",edge.width=E(net)$weight*10)


# custom color schemes
library(RColorBrewer)


# Community detection with multilevel algorithim
#
# Blondel VD, Guillaume JL, Lambiotte R, Lefebvre E (2008) 
# Fast unfolding of communities in large networks. 
# J Stat Mech Theory Exp 2008:1-12.
# https://doi.org/10.1088/1742-5468/2008/10/P10008

ML_community<- cluster_louvain(net, weights =E(net)$weight)

ML_communities<- list()
for (i in 1:length(ML_community$membership)) {
  ML_communities[[i]] <- which(ML_community$membership == i)
}

modularity(net, membership(ML_community), weights = E(net)$weight)

# create data frame containing each individual's community membership
library(reshape2)
ML_df<-as.list(membership(ML_community))
ML_df<-as.data.frame(ML_df)
ML_df<-melt(ML_df)
names(ML_df)<-c("id_individual","ML_community_membership")
ML_df$ML_community_membership<-as.factor(ML_df$ML_community_membership)


# read attribute data frame (same information as in dat75)
attribute_df<-as.data.frame(read_excel("ESM4_datasets.xlsx", sheet = "attribute_df75"))
str(attribute_df)

#attribute_df<-merge(attribute_df,ML_df, by = "id_individual")
            #attribute_df already contains the multilevel community memberships
attribute_df$haplotype<-as.integer(attribute_df$haplotype)
attribute_df$ML_community_membership<-as.integer(attribute_df$ML_community_membership)
str(attribute_df)

# assign individual IDs to nodes
V(net)$ID=colnames(SRI)

# assign community membership to node
V(net)$commML=factor(attribute_df[match(V(net)$ID, attribute_df$id_individual),
                                  "ML_community_membership"])
#assign habitat to node
V(net)$habitat=factor(attribute_df[match(V(net)$ID, attribute_df$id_individual), 
                                   "category"])
#assign foragetype to node
V(net)$foragetype=factor(attribute_df[match(V(net)$ID, attribute_df$id_individual), "foragetype"])

#assign haplotype to node
V(net)$haplotype=factor(attribute_df[match(V(net)$ID, attribute_df$id_individual), "haplotype"])


#assign vertex shape to habitat or foragetype, choose either for plotting
V(net)$shape=c("circle","square")[(V(net)$habitat)]    
V(net)$shape=c("circle","square")[(V(net)$foragetype)]
V(net)$shape=c("circle")

# custom color palette for community 
V(net)$color=c( "#FDB462","#80B1D3","#FB8072","#BEBADA","#8DD3C7","#FFFFB3"
                )[(V(net)$commML)]

# custom color palette for foragetype 
V(net)$color=c("#BEBADA", "#FFFFB3")[(V(net)$foragetype)]

# custom color palette for habitat 
V(net)$color=c("#80B1D3","#B3DE69")[(V(net)$habitat)]

# different igraph layout options 
lgl<-layout_with_lgl(net)
ln<-layout_nicely(net)
lfr<-layout_with_fr(net)
#ldh<-layout_with_dh(net)
lgo<-layout_with_graphopt(net)

# plot social network with 
plot(net, vertex.label.cex=0.7,vertex.label.color="black",edge.color="black",
     vertex.size = 9,vertex.shape=V(net)$shape,
     edge.width=E(net)$weight*10, layout= lgl)

#tiff("foragePlot.tiff", width = 174, height = 174, units = 'mm', res = 1000)
#plot(net, vertex.label.cex=0.7,vertex.label.color="black",edge.color="black",
#     vertex.size = 9,vertex.shape=V(net)$shape,
#     edge.width=E(net)$weight*10, layout= lgl) # Make plot
#dev.off()


################################################################################
## Community permutations                                                     ##
################################################################################


# Biparental relatedness  ------------------------------------------------------

r_inds<-n75dat[!is.na(n75dat$r),]
r_inds<-n75dat[!is.na(n75dat$haplotype_sim),]

r_inds$id1<-as.factor(as.character(r_inds$id1))
r_inds$id2<-as.factor(as.character(r_inds$id2))

unique(r_inds$id1)
unique(r_inds$id2)

r_inds$ML_grp<-NA

## restrict dataset to the 58 individuals for whom we have genetic data 
all_genomic<- subset(attribute_df, attribute_df$id_individual %in% r_inds$id1 )
all_genomic$id_individual<-as.factor(as.character(all_genomic$id_individual))
str(all_genomic)


for (i in 1:length(r_inds$id1)){
  temp1<-all_genomic[as.character(all_genomic$id_individual) 
                     == (r_inds[i,]$id1),]$ML_community_membership
  temp2<-all_genomic[as.character(all_genomic$id_individual) 
                     == (r_inds[i,]$id2),]$ML_community_membership
  r_inds[i,]$ML_grp<-ifelse (temp1 == temp2, temp1, 0)}


r_inds$randomlist<-NA
r_inds<-r_inds[order(r_inds$ML_comm),]


numper <-100

for (i in 1:numper){
  if (i == 1){
    arel<- r_inds$r
    z <- matrix(NA, ncol = numper, nrow = length(unique(r_inds$ML_comm)))
    rownames(z)<-unique(r_inds$ML_comm)
  }
  for (a in 1:length(arel)){
    temp<- sample(arel, size = 1, replace = F)
    r_inds[a,]$randomlist<- temp
    ifelse (length(arel[arel == temp]) > 1, arel[-which(arel==temp)[1]],arel <- arel[!arel == temp])
  }
  jk<-by(r_inds$randomlist,r_inds$ML_comm, function(x) mean(x))
  
  for (b in 1: length(jk)){
    
    z[b,i]<- as.numeric(jk[[b]])
  }
  print(i)
  arel<- r_inds$r ## refill with all observed r-values for next permutation run
}


perm_r_df<-as.data.frame(z)

# create df with all observed mean r-values per community
observed_r<-as.numeric(by(r_inds$r, r_inds$ML_comm, mean))
# remove between communities (0) 
observed_r<-observed_r[-1]

# transpose dataframe containing permuted r values
r_comm_df<-as.data.frame(t(perm_r_df))
str(r_comm_df)

# remove between communities (0)
r_comm_df<-r_comm_df[,-1]
boxplot(r_comm_df, use.cols = TRUE,ylim = range(0,0.25))
points(as.numeric(observed_r), col = "red")

# calculate p values 
(2*nrow(r_comm_df[r_comm_df$`1`>observed_r[1],]))/numper

(2*nrow(r_comm_df[r_comm_df$`2`>observed_r[2],]))/numper

(2*nrow(r_comm_df[r_comm_df$`3`>observed_r[3],]))/numper

(2*nrow(r_comm_df[r_comm_df$`4`>observed_r[4],]))/numper

(2*nrow(r_comm_df[r_comm_df$`5`>observed_r[5],]))/numper

(2*nrow(r_comm_df[r_comm_df$`6`>observed_r[6],]))/numper


# Haplotype within vs. between communitites ------------------------------------
ht_inds<-n75dat
ht_inds<-subset(dat75,!is.na(dat75$haplotype_sim))
ht_inds$haplotype_sim2<-ifelse(ht_inds$haplotype_sim=="same",1,0)

numper= 10000

ht<- ht_inds$haplotype_sim2
htdf<-as.data.frame(ht)
htdf$random<-NA
names(htdf)<-c("ht_sim","random")


mat<-matrix(NA,nrow = numper, ncol = length(unique(ht_inds$bin_ML_comm)))
tempht<-as.data.frame(mat)
names(tempht)<-c("between","within")

table(ht_inds$bin_ML_comm)


for (i in 1:numper){
  for (j in 1:length(htdf$random)){
    htdf$random<-rbinom(length(htdf$random),1,630/(1176+630))
  }
  tempht[i,]<- tapply(htdf$ht_sim,htdf$random, function(x) mean(x))
  print(i)
}

range(tempht$between)
range(tempht$within)
str(ht_inds)
observed_within_ht<-mean(ht_inds[ht_inds$bin_ML_comm == 1,"haplotype_sim2"])
observed_between_ht<-mean(ht_inds[ht_inds$bin_ML_comm == 0,"haplotype_sim2"])

# p-value
(2*nrow(tempht[tempht$between<observed_between_ht,]))/numper
(2*nrow(tempht[tempht$between>observed_within_ht,]))/numper

# simple boxplots
boxplot(tempht, ylim= range(0.2,0.6))
points(as.numeric(by(ht_inds$haplotype_sim2, ht_inds$bin_ML_comm, mean)), col = "red")


# Foragetype within vs. between communitites -----------------------------------

for_inds<-n75dat

numper= 100

forsim<- for_inds$forage_sim
fordf<-as.data.frame(forsim)
fordf$random<-NA
names(fordf)<-c("forage_sim","random")


mat<-matrix(NA,nrow = numper, ncol = length(unique(for_inds$bin_ML_comm)))
tempfor<-as.data.frame(mat)
names(tempfor)<-c("between","within")

table(for_inds$forage_sim)

for (i in 1:numper){
  for (j in 1:length(fordf$random)){
    fordf$random<-rbinom(length(fordf$random),1,3750/(3750+1800))
  }
  tempfor[i,]<- tapply(fordf$forage_sim,fordf$random, function(x) mean(x))
  print(i)
}
range(tempfor$within)
mean(tempfor$within)
observed_within_for<-mean(for_inds[for_inds$bin_ML_comm == 1,"forage_sim"])
observed_between_for<-mean(for_inds[for_inds$bin_ML_comm == 0,"forage_sim"])

# p-value
(2*nrow(tempfor[tempfor$within>observed_within_for,]))/numper

## simple boxplots
boxplot(tempfor, ylim= range(0.6,0.75))
points(as.numeric(by(for_inds$forage_sim, for_inds$bin_ML_comm, mean)),
       col = "red")


# Depth difference -------------------------------------------------------------

library(car)
dd_dataset<- attribute_df[, c("id_individual","mean_depth", 
                              "ML_community_membership")]


str(dd_dataset)
dd_dataset$ML_community_membership<-as.factor(dd_dataset$ML_community_membership)


# check observed standard deviation of depth
by(dd_dataset$mean_depth, dd_dataset$ML_community_membership, sd)
observed_depths_sd<-as.numeric(by(dd_dataset$mean_depth,
                                  dd_dataset$ML_community_membership, sd))

temp<- attribute_df[, c("ML_community_membership","mean_depth" )]
temp$randomlist<-NA

numper<-10000

# create matrix to save sd values after every permutation
depth_sd_matrix<-matrix(NA, nrow= 
                          length(unique(dd_dataset$ML_community_membership)), 
                        ncol= numper)

# Loop
for (i in 1:numper){ 
  print(i)
  temp$randomlist<-NA
  temp$randomlist<-sample(temp$mean_depth, replace = FALSE)
  depth_sd_matrix[,i]<-as.numeric(by(temp$randomlist, 
                                     temp$ML_community_membership, sd))
}

permuted_depth_df<-as.data.frame(t(depth_sd_matrix))
names(permuted_depth_df)<-c("1","2","3","4","5","6")

# investigate the boxplot 
boxplot(permuted_depth_df)
points(as.numeric(by(dd_dataset$mean_depth, dd_dataset$ML_community_membership,
                     sd)), col = "red")


# calculate p-values 
(2*nrow(permuted_depth_df[permuted_depth_df$`1`<observed_depths_sd[1],]))/numper

(2*nrow(permuted_depth_df[permuted_depth_df$`2`<observed_depths_sd[2],]))/numper

(2*nrow(permuted_depth_df[permuted_depth_df$`3`<observed_depths_sd[3],]))/numper

(2*nrow(permuted_depth_df[permuted_depth_df$`4`<observed_depths_sd[4],]))/numper

(2*nrow(permuted_depth_df[permuted_depth_df$`5`<observed_depths_sd[5],]))/numper

(2*nrow(permuted_depth_df[permuted_depth_df$`6`<observed_depths_sd[6],]))/numper
