# Supplementary material for: Association patterns and community structure among female bottlenose dolphins: environmental, genetic and cultural factors
Source: Mamm Biol. 2022 Nov 2;102(4):1373–87. doi: 10.1007/s42991-022-00259-x (PMC10040398; doi:10.1007/s42991-022-00259-x)
Supplement: Supplementary file 4 — Supplementary file4 (XLSX 1781 KB) [file 42991_2022_259_MOESM4_ESM.xlsx]

## Sheet: dat75
id1	id2	SRI	VI	forage_sim	depth_sim	sponger_sim	nonsponger_sim	haplotype_sim	depth_difference	r	forage_sim2	SRI_binary	id1count	id2count	Obs.eff	id1_comm	id2_comm	ML_comm	bin_ML_comm	x	yid1	yid2
F1	F2	0	0.281584	1	0	0	1	NA	5.67	NA	non-spongers	0	24	52	76	2	6	0	0	0	24	52
F1	F3	0	0.594067	1	0	0	1	NA	5.54	NA	non-spongers	0	24	67	91	2	3	0	0	0	24	67
F1	F4	NA	NA	1	0	0	1	NA	5.68	NA	non-spongers	NA	24	88	112	2	6	0	0	0	24	88
F1	F5	NA	NA	1	0	0	1	NA	5.43	NA	non-spongers	NA	24	32	56	2	4	0	0	0	24	32
F1	F6	0	0.252885	1	1	0	1	NA	0.06	NA	non-spongers	0	24	19	43	2	1	0	0	0	24	19
F1	F7	NA	NA	1	0	0	1	NA	8.85	NA	non-spongers	NA	24	47	71	2	4	0	0	0	24	47
F1	F8	0.012987	0.540784	0	1	0	0	NA	3.04	NA	different	1	24	54	78	2	2	2	1	1	23	53
F1	F9	0.0238095	0.436421	1	1	0	1	NA	1.97	NA	non-spongers	1	24	19	43	2	2	2	1	1	23	18
F1	F10	NA	NA	1	0	0	1	NA	7.67	NA	non-spongers	NA	24	34	58	2	4	0	0	0	24	34
F1	F11	NA	NA	1	0	0	1	NA	6.78	NA	non-spongers	NA	24	140	164	2	6	0	0	0	24	140
F1	F12	NA	NA	1	0	0	1	NA	5.15	NA	non-spongers	NA	24	24	48	2	4	0	0	0	24	24
F1	F13	0	0.317776	1	1	0	1	NA	0.48	NA	non-spongers	0	24	16	40	2	1	0	0	0	24	16
F1	F14	NA	NA	1	0	0	1	NA	7.08	NA	non-spongers	NA	24	119	143	2	6	0	0	0	24	119
F1	F15	0.0204082	0.594553	1	1	0	1	NA	2.23	NA	non-spongers	1	24	26	50	2	2	2	1	1	23	25
F1	F16	NA	NA	1	0	0	1	NA	8.13	NA	non-spongers	NA	24	15	39	2	6	0	0	0	24	15
F1	F17	NA	NA	1	0	0	1	NA	7.17	NA	non-spongers	NA	24	64	88	2	5	0	0	0	24	64
F1	F18	NA	NA	1	0	0	1	NA	4.94	NA	non-spongers	NA	24	38	62	2	4	0	0	0	24	38
F1	F19	NA	NA	1	0	0	1	NA	5.81	NA	non-spongers	NA	24	82	106	2	6	0	0	0	24	82
F1	F20	NA	NA	1	0	0	1	NA	7.98	NA	non-spongers	NA	24	51	75	2	4	0	0	0	24	51
F1	F21	0	0.648611	1	0	0	1	NA	4.07	NA	non-spongers	0	24	84	108	2	3	0	0	0	24	84
F1	F22	NA	NA	1	0	0	1	NA	8.17	NA	non-spongers	NA	24	14	38	2	4	0	0	0	24	14
F1	F23	0	0.409951	0	1	0	0	NA	0.17	NA	different	0	24	27	51	2	2	2	1	0	24	27
F1	F24	NA	NA	1	0	0	1	NA	5.01	NA	non-spongers	NA	24	48	72	2	4	0	0	0	24	48
F1	F25	NA	NA	1	0	0	1	NA	7.39	NA	non-spongers	NA	24	55	79	2	5	0	0	0	24	55
F1	F26	0.0172414	0.527553	0	1	0	0	NA	2.81	NA	different	1	24	35	59	2	2	2	1	1	23	34
F1	F27	0	0.451481	1	1	0	1	NA	1.93	NA	non-spongers	0	24	29	53	2	2	2	1	0	24	29
F1	F28	0	0.368402	0	1	0	0	NA	1.59	NA	different	0	24	24	48	2	2	2	1	0	24	24
F1	F29	0	0.387977	1	1	0	1	NA	1.64	NA	non-spongers	0	24	19	43	2	2	2	1	0	24	19
F1	F30	0.0133333	0.582175	1	0	0	1	NA	4.42	NA	non-spongers	1	24	52	76	2	3	0	0	1	23	51
F1	F31	NA	NA	1	0	0	1	NA	7.35	NA	non-spongers	NA	24	69	93	2	5	0	0	0	24	69
F1	F32	0	0.303185	0	1	0	0	NA	2.78	NA	different	0	24	36	60	2	2	2	1	0	24	36
F1	F33	0.00680272	0.354358	1	0	0	1	NA	6.88	NA	non-spongers	1	24	124	148	2	6	0	0	1	23	123
F1	F34	0.0384615	0.707675	1	0	0	1	NA	2.54	NA	non-spongers	1	24	30	54	2	3	0	0	2	22	28
F1	F35	0	0.375632	1	1	0	1	NA	2.71	NA	non-spongers	0	24	60	84	2	2	2	1	0	24	60
F1	F36	NA	NA	1	0	0	1	NA	7.4	NA	non-spongers	NA	24	34	58	2	4	0	0	0	24	34
F1	F37	0	0.505663	0	1	0	0	NA	2.46	NA	different	0	24	31	55	2	2	2	1	0	24	31
F1	F38	0	0.376397	0	1	0	0	NA	2.15	NA	different	0	24	81	105	2	2	2	1	0	24	81
F1	F39	0	0.28026	0	1	0	0	NA	2.42	NA	different	0	24	31	55	2	2	2	1	0	24	31
F1	F40	NA	NA	1	0	0	1	NA	8.06	NA	non-spongers	NA	24	79	103	2	4	0	0	0	24	79
F1	F41	0	0.269854	0	1	0	0	NA	2.17	NA	different	0	24	59	83	2	2	2	1	0	24	59
F1	F42	NA	NA	1	1	0	1	NA	0.04	NA	non-spongers	NA	24	14	38	2	1	0	0	0	24	14
F1	F43	NA	NA	1	0	0	1	NA	7.3	NA	non-spongers	NA	24	26	50	2	4	0	0	0	24	26
F1	F44	0	0.324205	0	1	0	0	NA	2.92	NA	different	0	24	20	44	2	2	2	1	0	24	20
F1	F45	0.01	0.554646	1	1	0	1	NA	2.18	NA	non-spongers	1	24	77	101	2	2	2	1	1	23	76
F1	F46	0	0.764393	0	1	0	0	NA	0.96	NA	different	0	24	67	91	2	2	2	1	0	24	67
F1	F47	0.0465116	0.336609	1	1	0	1	NA	2.73	NA	non-spongers	1	24	21	45	2	2	2	1	2	22	19
F1	F48	0	0.444376	1	1	0	1	NA	2.56	NA	non-spongers	0	24	26	50	2	2	2	1	0	24	26
F1	F49	NA	NA	1	0	0	1	NA	5.55	NA	non-spongers	NA	24	25	49	2	4	0	0	0	24	25
F1	F50	0	0.53516	1	1	0	1	NA	1.35	NA	non-spongers	0	24	36	60	2	2	2	1	0	24	36
F1	F51	0	0.568332	1	0	0	1	NA	5.4	NA	non-spongers	0	24	93	117	2	3	0	0	0	24	93
F1	F52	NA	NA	1	0	0	1	NA	5.54	NA	non-spongers	NA	24	54	78	2	4	0	0	0	24	54
F1	F53	NA	NA	1	0	0	1	NA	4.87	NA	non-spongers	NA	24	36	60	2	4	0	0	0	24	36
F1	F54	0.0183486	0.727428	1	1	0	1	NA	0.72	NA	non-spongers	1	24	87	111	2	2	2	1	2	22	85
F1	F55	0.0408163	0.690097	1	1	0	1	NA	2.09	NA	non-spongers	1	24	27	51	2	2	2	1	2	22	25
F1	F56	0.00625	0.382681	1	0	0	1	NA	6.78	NA	non-spongers	1	24	137	161	2	6	0	0	1	23	136
F1	F57	NA	NA	1	0	0	1	NA	4.29	NA	non-spongers	NA	24	60	84	2	4	0	0	0	24	60
F1	F58	0.0294118	0.304363	1	1	0	1	NA	0.89	NA	non-spongers	1	24	11	35	2	1	0	0	1	23	10
F1	F59	0.0151515	0.434831	1	1	0	1	NA	2.68	NA	non-spongers	1	24	43	67	2	2	2	1	1	23	42
F1	F60	0.00909091	0.611145	1	0	0	1	NA	5.33	NA	non-spongers	1	24	87	111	2	3	0	0	1	23	86
F1	F61	0	0.474757	0	1	0	0	NA	2.05	NA	different	0	24	41	65	2	2	2	1	0	24	41
F1	F62	0	0.267511	1	1	0	1	NA	0.91	NA	non-spongers	0	24	11	35	2	1	0	0	0	24	11
F1	F63	0.0175439	0.693091	0	1	0	0	NA	0.22	NA	different	1	24	34	58	2	1	0	0	1	23	33
F1	F64	NA	NA	1	0	0	1	NA	7.81	NA	non-spongers	NA	24	29	53	2	4	0	0	0	24	29
F1	F65	NA	NA	1	0	0	1	NA	8.68	NA	non-spongers	NA	24	61	85	2	4	0	0	0	24	61
F1	F66	NA	NA	1	0	0	1	NA	7.14	NA	non-spongers	NA	24	41	65	2	5	0	0	0	24	41
F1	F67	NA	NA	1	0	0	1	NA	5.1	NA	non-spongers	NA	24	78	102	2	6	0	0	0	24	78
F1	F68	0	0.379948	0	1	0	0	NA	3.21	NA	different	0	24	33	57	2	2	2	1	0	24	33
F1	F69	NA	NA	1	0	0	1	NA	7.81	NA	non-spongers	NA	24	46	70	2	4	0	0	0	24	46
F1	F70	NA	NA	1	0	0	1	NA	7.44	NA	non-spongers	NA	24	64	88	2	5	0	0	0	24	64
F1	F71	0	0.694079	0	1	0	0	NA	1.69	NA	different	0	24	38	62	2	2	2	1	0	24	38
F1	F72	0	0.501442	1	1	0	1	NA	2.09	NA	non-spongers	0	24	34	58	2	2	2	1	0	24	34
F1	F73	0.0070922	0.422983	1	0	0	1	NA	6.46	NA	non-spongers	1	24	118	142	2	6	0	0	1	23	117
F1	F74	0.00819672	0.329185	1	0	0	1	NA	7.22	NA	non-spongers	1	24	99	123	2	6	0	0	1	23	98
F1	F75	0	0.350627	1	0	0	1	NA	5.44	NA	non-spongers	0	24	50	74	2	6	0	0	0	24	50
F2	F1	0	0.281584	1	0	0	1	NA	5.67	NA	non-spongers	0	52	24	76	6	2	0	0	0	52	24
F2	F3	0.00847458	0.40783	1	1	0	1	same	0.13	0	non-spongers	1	52	67	119	6	3	0	0	1	51	66
F2	F4	0	0.579525	1	1	0	1	different	0.01	0	non-spongers	0	52	88	140	6	6	6	1	0	52	88
F2	F5	NA	NA	1	1	0	1	different	0.24	0	non-spongers	NA	52	32	84	6	4	0	0	0	52	32
F2	F6	0	0.36281	1	0	0	1	same	5.73	0.0582	non-spongers	0	52	19	71	6	1	0	0	0	52	19
F2	F7	0	0.534579	1	1	0	1	NA	3.18	NA	non-spongers	0	52	47	99	6	4	0	0	0	52	47
F2	F8	NA	NA	0	0	0	0	different	8.71	0	different	NA	52	54	106	6	2	0	0	0	52	54
F2	F9	0	0.388277	1	0	0	1	NA	7.64	NA	non-spongers	0	52	19	71	6	2	0	0	0	52	19
F2	F10	0	0.292402	1	1	0	1	same	2	0	non-spongers	0	52	34	86	6	4	0	0	0	52	34
F2	F11	0.0105263	0.6543	1	1	0	1	different	1.11	0.0568	non-spongers	1	52	140	192	6	6	6	1	2	50	138
F2	F12	NA	NA	1	1	0	1	NA	0.52	NA	non-spongers	NA	52	24	76	6	4	0	0	0	52	24
F2	F13	0	0.290099	1	0	0	1	NA	5.19	0.1222	non-spongers	0	52	16	68	6	1	0	0	0	52	16
F2	F14	0	0.613511	1	1	0	1	different	1.41	0	non-spongers	0	52	119	171	6	6	6	1	0	52	119
F2	F15	0	0.400012	1	0	0	1	different	7.9	0	non-spongers	0	52	26	78	6	2	0	0	0	52	26
F2	F16	0	0.278708	1	1	0	1	different	2.46	0	non-spongers	0	52	15	67	6	6	6	1	0	52	15
F2	F17	0.00869565	0.561336	1	1	0	1	NA	1.5	0.0053	non-spongers	1	52	64	116	6	5	0	0	1	51	63
F2	F18	NA	NA	1	1	0	1	different	0.73	0.0373	non-spongers	NA	52	38	90	6	4	0	0	0	52	38
F2	F19	0.0151515	0.626156	1	1	0	1	different	0.14	0.3244	non-spongers	1	52	82	134	6	6	6	1	2	50	80
F2	F20	0	0.667483	1	1	0	1	same	2.31	0	non-spongers	0	52	51	103	6	4	0	0	0	52	51
F2	F21	0.00740741	0.433274	1	1	0	1	same	1.6	0	non-spongers	1	52	84	136	6	3	0	0	1	51	83
F2	F22	0	0.317382	1	1	0	1	different	2.5	0	non-spongers	0	52	14	66	6	4	0	0	0	52	14
F2	F23	0	0.403902	0	0	0	0	different	5.84	0	different	0	52	27	79	6	2	0	0	0	52	27
F2	F24	NA	NA	1	1	0	1	different	0.66	0	non-spongers	NA	52	48	100	6	4	0	0	0	52	48
F2	F25	0.00943396	0.66465	1	1	0	1	NA	1.72	NA	non-spongers	1	52	55	107	6	5	0	0	1	51	54
F2	F26	NA	NA	0	0	0	0	different	8.48	0	different	NA	52	35	87	6	2	0	0	0	52	35
F2	F27	0	0.404691	1	0	0	1	different	7.6	0	non-spongers	0	52	29	81	6	2	0	0	0	52	29
F2	F28	NA	NA	0	0	0	0	different	7.26	0	different	NA	52	24	76	6	2	0	0	0	52	24
F2	F29	0	0.322039	1	0	0	1	NA	7.31	NA	non-spongers	0	52	19	71	6	2	0	0	0	52	19
F2	F30	0.00970874	0.269628	1	1	0	1	same	1.25	0	non-spongers	1	52	52	104	6	3	0	0	1	51	51
F2	F31	0	0.638189	1	1	0	1	different	1.68	0	non-spongers	0	52	69	121	6	5	0	0	0	52	69
F2	F32	0	0.439739	0	0	0	0	different	8.45	0	different	0	52	36	88	6	2	0	0	0	52	36
F2	F33	0.0114943	0.689202	1	1	0	1	different	1.21	0	non-spongers	1	52	124	176	6	6	6	1	2	50	122
F2	F34	0	0.477453	1	1	0	1	same	3.13	0.1202	non-spongers	0	52	30	82	6	3	0	0	0	52	30
F2	F35	0	0.336395	1	0	0	1	different	8.38	0	non-spongers	0	52	60	112	6	2	0	0	0	52	60
F2	F36	0	0.445812	1	1	0	1	NA	1.73	NA	non-spongers	0	52	34	86	6	4	0	0	0	52	34
F2	F37	0	0.364418	0	0	0	0	different	8.13	0	different	0	52	31	83	6	2	0	0	0	52	31
F2	F38	0	0.398518	0	0	0	0	different	7.82	0.0718	different	0	52	81	133	6	2	0	0	0	52	81
F2	F39	0	0.39941	0	0	0	0	different	8.09	0	different	0	52	31	83	6	2	0	0	0	52	31
F2	F40	0.00769231	0.669197	1	1	0	1	same	2.39	0	non-spongers	1	52	79	131	6	4	0	0	1	51	78
F2	F41	0	0.369373	0	0	0	0	different	7.84	0	different	0	52	59	111	6	2	0	0	0	52	59
F2	F42	0	0.302541	1	0	0	1	NA	5.71	NA	non-spongers	0	52	14	66	6	1	0	0	0	52	14
F2	F43	0	0.45695	1	1	0	1	NA	1.63	NA	non-spongers	0	52	26	78	6	4	0	0	0	52	26
F2	F44	NA	NA	0	0	0	0	different	8.59	0	different	NA	52	20	72	6	2	0	0	0	52	20
F2	F45	0	0.320001	1	0	0	1	different	7.85	0.025	non-spongers	0	52	77	129	6	2	0	0	0	52	77
F2	F46	NA	NA	0	0	0	0	different	6.63	0.0241	different	NA	52	67	119	6	2	0	0	0	52	67
F2	F47	NA	NA	1	0	0	1	different	8.4	0	non-spongers	NA	52	21	73	6	2	0	0	0	52	21
F2	F48	0	0.384995	1	0	0	1	NA	8.23	0	non-spongers	0	52	26	78	6	2	0	0	0	52	26
F2	F49	NA	NA	1	1	0	1	NA	0.12	NA	non-spongers	NA	52	25	77	6	4	0	0	0	52	25
F2	F50	0	0.349624	1	0	0	1	different	7.02	0.1089	non-spongers	0	52	36	88	6	2	0	0	0	52	36
F2	F51	0	0.588125	1	1	0	1	same	0.27	0	non-spongers	0	52	93	145	6	3	0	0	0	52	93
F2	F52	NA	NA	1	1	0	1	different	0.13	0	non-spongers	NA	52	54	106	6	4	0	0	0	52	54
F2	F53	NA	NA	1	1	0	1	different	0.8	0	non-spongers	NA	52	36	88	6	4	0	0	0	52	36
F2	F54	NA	NA	1	0	0	1	same	6.39	0.0661	non-spongers	NA	52	87	139	6	2	0	0	0	52	87
F2	F55	NA	NA	1	0	0	1	NA	7.76	NA	non-spongers	NA	52	27	79	6	2	0	0	0	52	27
F2	F56	0.016129	0.626608	1	1	0	1	same	1.11	0	non-spongers	1	52	137	189	6	6	6	1	3	49	134
F2	F57	0	0.278847	1	1	0	1	different	1.38	0	non-spongers	0	52	60	112	6	4	0	0	0	52	60
F2	F58	0	0.307559	1	0	0	1	same	6.56	0	non-spongers	0	52	11	63	6	1	0	0	0	52	11
F2	F59	0	0.395872	1	0	0	1	different	8.35	0	non-spongers	0	52	43	95	6	2	0	0	0	52	43
F2	F60	0.00724638	0.403281	1	1	0	1	same	0.34	0	non-spongers	1	52	87	139	6	3	0	0	1	51	86
F2	F61	NA	NA	0	0	0	0	different	7.72	0	different	NA	52	41	93	6	2	0	0	0	52	41
F2	F62	NA	NA	1	0	0	1	same	6.58	0	non-spongers	NA	52	11	63	6	1	0	0	0	52	11
F2	F63	0	0.275221	0	0	0	0	different	5.89	0	different	0	52	34	86	6	1	0	0	0	52	34
F2	F64	NA	NA	1	1	0	1	NA	2.14	NA	non-spongers	NA	52	29	81	6	4	0	0	0	52	29
F2	F65	0	0.500067	1	1	0	1	same	3.01	0	non-spongers	0	52	61	113	6	4	0	0	0	52	61
F2	F66	0	0.695939	1	1	0	1	different	1.47	0	non-spongers	0	52	41	93	6	5	0	0	0	52	41
F2	F67	0.015625	0.702916	1	1	0	1	NA	0.57	NA	non-spongers	1	52	78	130	6	6	6	1	2	50	76
F2	F68	0	0.308333	0	0	0	0	different	8.88	0	different	0	52	33	85	6	2	0	0	0	52	33
F2	F69	0	0.3297	1	1	0	1	same	2.14	0.0066	non-spongers	0	52	46	98	6	4	0	0	0	52	46
F2	F70	0.00869565	0.651067	1	1	0	1	different	1.77	0.0241	non-spongers	1	52	64	116	6	5	0	0	1	51	63
F2	F71	NA	NA	0	0	0	0	NA	7.36	NA	different	NA	52	38	90	6	2	0	0	0	52	38
F2	F72	0	0.392804	1	0	0	1	different	7.76	0	non-spongers	0	52	34	86	6	2	0	0	0	52	34
F2	F73	0.0119048	0.649333	1	1	0	1	same	0.79	0	non-spongers	1	52	118	170	6	6	6	1	2	50	116
F2	F74	0.0202703	0.594455	1	1	0	1	same	1.55	0	non-spongers	1	52	99	151	6	6	6	1	3	49	96
F2	F75	0	0.69125	1	1	0	1	different	0.23	0.0923	non-spongers	0	52	50	102	6	6	6	1	0	52	50
F3	F1	0	0.594067	1	0	0	1	NA	5.54	NA	non-spongers	0	67	24	91	3	2	0	0	0	67	24
F3	F2	0.00847458	0.40783	1	1	0	1	same	0.13	0	non-spongers	1	67	52	119	3	6	0	0	1	66	51
F3	F4	NA	NA	1	1	0	1	different	0.14	0	non-spongers	NA	67	88	155	3	6	0	0	2	65	86
F3	F5	NA	NA	1	1	0	1	different	0.11	0.132	non-spongers	NA	67	32	99	3	4	0	0	0	67	32
F3	F6	0	0.368232	1	0	0	1	same	5.6	0	non-spongers	0	67	19	86	3	1	0	0	0	67	19
F3	F7	0	0.292492	1	1	0	1	NA	3.31	NA	non-spongers	0	67	47	114	3	4	0	0	0	67	47
F3	F8	0	0.34294	0	0	0	0	different	8.58	0.0665	different	0	67	54	121	3	2	0	0	0	67	54
F3	F9	0	0.451717	1	0	0	1	NA	7.51	NA	non-spongers	0	67	19	86	3	2	0	0	0	67	19
F3	F10	NA	NA	1	1	0	1	same	2.13	0.0075	non-spongers	NA	67	34	101	3	4	0	0	0	67	34
F3	F11	NA	NA	1	1	0	1	different	1.24	0	non-spongers	NA	67	140	207	3	6	0	0	1	66	139
F3	F12	NA	NA	1	1	0	1	NA	0.39	NA	non-spongers	NA	67	24	91	3	4	0	0	0	67	24
F3	F13	0	0.392608	1	0	0	1	NA	5.06	0.0324	non-spongers	0	67	16	83	3	1	0	0	0	67	16
F3	F14	NA	NA	1	1	0	1	different	1.54	0	non-spongers	NA	67	119	186	3	6	0	0	2	65	117
F3	F15	0	0.556259	1	0	0	1	different	7.77	0.0355	non-spongers	0	67	26	93	3	2	0	0	0	67	26
F3	F16	0	0.280263	1	1	0	1	different	2.59	0	non-spongers	0	67	15	82	3	6	0	0	0	67	15
F3	F17	0	0.291935	1	1	0	1	NA	1.63	0.0051	non-spongers	0	67	64	131	3	5	0	0	0	67	64
F3	F18	NA	NA	1	1	0	1	different	0.6	0	non-spongers	NA	67	38	105	3	4	0	0	0	67	38
F3	F19	NA	NA	1	1	0	1	different	0.27	0.0571	non-spongers	NA	67	82	149	3	6	0	0	0	67	82
F3	F20	NA	NA	1	1	0	1	same	2.44	0.093	non-spongers	NA	67	51	118	3	4	0	0	0	67	51
F3	F21	0.0272109	0.814308	1	1	0	1	same	1.47	0.0977	non-spongers	1	67	84	151	3	3	3	1	4	63	80
F3	F22	NA	NA	1	1	0	1	different	2.63	0.0051	non-spongers	NA	67	14	81	3	4	0	0	0	67	14
F3	F23	0	0.499578	0	0	0	0	different	5.71	0.0089	different	0	67	27	94	3	2	0	0	0	67	27
F3	F24	NA	NA	1	1	0	1	different	0.53	0.0586	non-spongers	NA	67	48	115	3	4	0	0	0	67	48
F3	F25	0	0.281779	1	1	0	1	NA	1.85	NA	non-spongers	0	67	55	122	3	5	0	0	0	67	55
F3	F26	0	0.301146	0	0	0	0	different	8.35	0	different	0	67	35	102	3	2	0	0	0	67	35
F3	F27	0	0.459445	1	0	0	1	different	7.47	0.1238	non-spongers	0	67	29	96	3	2	0	0	0	67	29
F3	F28	0	0.256812	0	0	0	0	different	7.13	0.1135	different	0	67	24	91	3	2	0	0	0	67	24
F3	F29	0	0.412555	1	0	0	1	NA	7.18	NA	non-spongers	0	67	19	86	3	2	0	0	0	67	19
F3	F30	0.0438596	0.603895	1	1	0	1	same	1.12	0.3655	non-spongers	1	67	52	119	3	3	3	1	5	62	47
F3	F31	0	0.304692	1	1	0	1	different	1.81	0	non-spongers	0	67	69	136	3	5	0	0	0	67	69
F3	F32	0	0.364145	0	0	0	0	different	8.32	0.0987	different	0	67	36	103	3	2	0	0	0	67	36
F3	F33	0.0213904	0.490185	1	1	0	1	different	1.34	0	non-spongers	1	67	124	191	3	6	0	0	4	63	120
F3	F34	0.0543478	0.677857	1	1	0	1	same	3	0.0351	non-spongers	1	67	30	97	3	3	3	1	5	62	25
F3	F35	0	0.380841	1	0	0	1	different	8.25	0.017	non-spongers	0	67	60	127	3	2	0	0	0	67	60
F3	F36	0	0.334503	1	1	0	1	NA	1.86	NA	non-spongers	0	67	34	101	3	4	0	0	0	67	34
F3	F37	0	0.470057	0	0	0	0	different	8	0	different	0	67	31	98	3	2	0	0	0	67	31
F3	F38	0	0.400053	0	0	0	0	different	7.69	0	different	0	67	81	148	3	2	0	0	0	67	81
F3	F39	0	0.351781	0	0	0	0	different	7.96	0.0318	different	0	67	31	98	3	2	0	0	0	67	31
F3	F40	0.0138889	0.270479	1	1	0	1	same	2.52	0	non-spongers	1	67	79	146	3	4	0	0	2	65	77
F3	F41	0	0.324422	0	0	0	0	different	7.71	0.0499	different	0	67	59	126	3	2	0	0	0	67	59
F3	F42	0	0.290904	1	0	0	1	NA	5.58	NA	non-spongers	0	67	14	81	3	1	0	0	0	67	14
F3	F43	NA	NA	1	1	0	1	NA	1.76	NA	non-spongers	NA	67	26	93	3	4	0	0	0	67	26
F3	F44	NA	NA	0	0	0	0	different	8.46	0	different	NA	67	20	87	3	2	0	0	0	67	20
F3	F45	0	0.495668	1	0	0	1	different	7.72	0	non-spongers	0	67	77	144	3	2	0	0	0	67	77
F3	F46	0	0.58131	0	0	0	0	different	6.5	0.0183	different	0	67	67	134	3	2	0	0	0	67	67
F3	F47	NA	NA	1	0	0	1	different	8.27	0.015	non-spongers	NA	67	21	88	3	2	0	0	0	67	21
F3	F48	0	0.42671	1	0	0	1	NA	8.1	0	non-spongers	0	67	26	93	3	2	0	0	0	67	26
F3	F49	NA	NA	1	1	0	1	NA	0.01	NA	non-spongers	NA	67	25	92	3	4	0	0	0	67	25
F3	F50	0	0.510228	1	0	0	1	different	6.89	0.008	non-spongers	0	67	36	103	3	2	0	0	0	67	36
F3	F51	0.0810811	0.713075	1	1	0	1	same	0.14	0.2995	non-spongers	1	67	93	160	3	3	3	1	12	55	81
F3	F52	NA	NA	1	1	0	1	different	0	0	non-spongers	NA	67	54	121	3	4	0	0	0	67	54
F3	F53	NA	NA	1	1	0	1	different	0.67	0	non-spongers	NA	67	36	103	3	4	0	0	0	67	36
F3	F54	0	0.518344	1	0	0	1	same	6.26	0	non-spongers	0	67	87	154	3	2	0	0	0	67	87
F3	F55	0	0.401838	1	0	0	1	NA	7.63	NA	non-spongers	0	67	27	94	3	2	0	0	0	67	27
F3	F56	0.00990099	0.567806	1	1	0	1	same	1.24	0.0326	non-spongers	1	67	137	204	3	6	0	0	2	65	135
F3	F57	NA	NA	1	1	0	1	different	1.25	0	non-spongers	NA	67	60	127	3	4	0	0	0	67	60
F3	F58	0	0.328198	1	0	0	1	same	6.43	0.1774	non-spongers	0	67	11	78	3	1	0	0	0	67	11
F3	F59	0	0.454073	1	0	0	1	different	8.22	0.0018	non-spongers	0	67	43	110	3	2	0	0	0	67	43
F3	F60	0.0921986	0.751547	1	1	0	1	same	0.21	0.0807	non-spongers	1	67	87	154	3	3	3	1	13	54	74
F3	F61	NA	NA	0	0	0	0	different	7.59	0.0312	different	NA	67	41	108	3	2	0	0	0	67	41
F3	F62	0	0.317565	1	0	0	1	same	6.45	0.1392	non-spongers	0	67	11	78	3	1	0	0	0	67	11
F3	F63	0	0.576633	0	0	0	0	different	5.76	0.1566	different	0	67	34	101	3	1	0	0	0	67	34
F3	F64	NA	NA	1	1	0	1	NA	2.27	NA	non-spongers	NA	67	29	96	3	4	0	0	0	67	29
F3	F65	NA	NA	1	1	0	1	same	3.14	0	non-spongers	NA	67	61	128	3	4	0	0	0	67	61
F3	F66	0	0.298294	1	1	0	1	different	1.6	0.0199	non-spongers	0	67	41	108	3	5	0	0	0	67	41
F3	F67	0	0.329878	1	1	0	1	NA	0.44	NA	non-spongers	0	67	78	145	3	6	0	0	0	67	78
F3	F68	0	0.37105	0	0	0	0	different	8.75	0	different	0	67	33	100	3	2	0	0	0	67	33
F3	F69	0	0.33173	1	1	0	1	same	2.27	0.1901	non-spongers	0	67	46	113	3	4	0	0	0	67	46
F3	F70	0	0.294789	1	1	0	1	different	1.9	0.0287	non-spongers	0	67	64	131	3	5	0	0	0	67	64
F3	F71	0	0.573954	0	0	0	0	NA	7.23	NA	different	0	67	38	105	3	2	0	0	0	67	38
F3	F72	0	0.486846	1	0	0	1	different	7.63	0.0461	non-spongers	0	67	34	101	3	2	0	0	0	67	34
F3	F73	0.00543478	0.592515	1	1	0	1	same	0.92	0	non-spongers	1	67	118	185	3	6	0	0	1	66	117
F3	F74	0.0121951	0.479909	1	1	0	1	same	1.68	0	non-spongers	1	67	99	166	3	6	0	0	2	65	97
F3	F75	0	0.530537	1	1	0	1	different	0.1	0	non-spongers	0	67	50	117	3	6	0	0	0	67	50
F4	F1	NA	NA	1	0	0	1	NA	5.68	NA	non-spongers	NA	88	24	112	6	2	0	0	0	88	24
F4	F2	0	0.579525	1	1	0	1	different	0.01	0	non-spongers	0	88	52	140	6	6	6	1	0	88	52
F4	F3	NA	NA	1	1	0	1	different	0.14	0	non-spongers	NA	88	67	155	6	3	0	0	2	86	65
F4	F5	NA	NA	1	1	0	1	same	0.25	0	non-spongers	NA	88	32	120	6	4	0	0	0	88	32
F4	F6	0	0.25776	1	0	0	1	different	5.74	0.1315	non-spongers	0	88	19	107	6	1	0	0	0	88	19
F4	F7	0.00746269	0.54115	1	1	0	1	NA	3.17	NA	non-spongers	1	88	47	135	6	4	0	0	1	87	46
F4	F8	NA	NA	0	0	0	0	same	8.72	0	different	NA	88	54	142	6	2	0	0	0	88	54
F4	F9	NA	NA	1	0	0	1	NA	7.65	NA	non-spongers	NA	88	19	107	6	2	0	0	0	88	19
F4	F10	0.0166667	0.339539	1	1	0	1	different	1.99	0.1278	non-spongers	1	88	34	122	6	4	0	0	2	86	32
F4	F11	0.0805687	0.719972	1	1	0	1	same	1.1	0.1763	non-spongers	1	88	140	228	6	6	6	1	17	71	123
F4	F12	NA	NA	1	1	0	1	NA	0.53	NA	non-spongers	NA	88	24	112	6	4	0	0	0	88	24
F4	F13	NA	NA	1	0	0	1	NA	5.2	0.0415	non-spongers	NA	88	16	104	6	1	0	0	0	88	16
F4	F14	0.078125	0.683799	1	1	0	1	same	1.4	0	non-spongers	1	88	119	207	6	6	6	1	15	73	104
F4	F15	NA	NA	1	0	0	1	different	7.91	0	non-spongers	NA	88	26	114	6	2	0	0	0	88	26
F4	F16	0	0.253396	1	1	0	1	same	2.45	0	non-spongers	0	88	15	103	6	6	6	1	0	88	15
F4	F17	0.00662252	0.49099	1	1	0	1	NA	1.49	0	non-spongers	1	88	64	152	6	5	0	0	1	87	63
F4	F18	NA	NA	1	1	0	1	same	0.74	0.0577	non-spongers	NA	88	38	126	6	4	0	0	1	87	37
F4	F19	0.440678	0.890371	1	1	0	1	same	0.13	0.6452	non-spongers	1	88	82	170	6	6	6	1	52	36	30
F4	F20	0.0145985	0.533507	1	1	0	1	different	2.3	0.0574	non-spongers	1	88	51	139	6	4	0	0	2	86	49
F4	F21	NA	NA	1	1	0	1	different	1.61	0.026	non-spongers	NA	88	84	172	6	3	0	0	0	88	84
F4	F22	0	0.433624	1	1	0	1	different	2.49	0.1745	non-spongers	0	88	14	102	6	4	0	0	0	88	14
F4	F23	0	0.284603	0	0	0	0	same	5.85	0.0271	different	0	88	27	115	6	2	0	0	0	88	27
F4	F24	NA	NA	1	1	0	1	same	0.67	0	non-spongers	NA	88	48	136	6	4	0	0	0	88	48
F4	F25	0.028777	0.598732	1	1	0	1	NA	1.71	NA	non-spongers	1	88	55	143	6	5	0	0	4	84	51
F4	F26	NA	NA	0	0	0	0	same	8.49	0	different	NA	88	35	123	6	2	0	0	0	88	35
F4	F27	NA	NA	1	0	0	1	same	7.61	0.0648	non-spongers	NA	88	29	117	6	2	0	0	0	88	29
F4	F28	NA	NA	0	0	0	0	same	7.27	0	different	NA	88	24	112	6	2	0	0	0	88	24
F4	F29	NA	NA	1	0	0	1	NA	7.32	NA	non-spongers	NA	88	19	107	6	2	0	0	0	88	19
F4	F30	NA	NA	1	1	0	1	different	1.26	0	non-spongers	NA	88	52	140	6	3	0	0	0	88	52
F4	F31	0.0194805	0.538323	1	1	0	1	different	1.67	0.0113	non-spongers	1	88	69	157	6	5	0	0	3	85	66
F4	F32	NA	NA	0	0	0	0	same	8.46	0	different	NA	88	36	124	6	2	0	0	0	88	36
F4	F33	0.0495049	0.441935	1	1	0	1	different	1.2	0	non-spongers	1	88	124	212	6	6	6	1	10	78	114
F4	F34	NA	NA	1	1	0	1	different	3.14	0.1576	non-spongers	NA	88	30	118	6	3	0	0	0	88	30
F4	F35	NA	NA	1	0	0	1	same	8.39	0.0945	non-spongers	NA	88	60	148	6	2	0	0	0	88	60
F4	F36	0.00826446	0.469689	1	1	0	1	NA	1.72	NA	non-spongers	1	88	34	122	6	4	0	0	1	87	33
F4	F37	NA	NA	0	0	0	0	same	8.14	0	different	NA	88	31	119	6	2	0	0	1	87	30
F4	F38	NA	NA	0	0	0	0	same	7.83	0.2033	different	NA	88	81	169	6	2	0	0	0	88	81
F4	F39	NA	NA	0	0	0	0	same	8.1	0.0213	different	NA	88	31	119	6	2	0	0	1	87	30
F4	F40	0.0308642	0.615206	1	1	0	1	different	2.38	0	non-spongers	1	88	79	167	6	4	0	0	5	83	74
F4	F41	NA	NA	0	0	0	0	same	7.85	0.1124	different	NA	88	59	147	6	2	0	0	0	88	59
F4	F42	NA	NA	1	0	0	1	NA	5.72	NA	non-spongers	NA	88	14	102	6	1	0	0	0	88	14
F4	F43	0	0.578207	1	1	0	1	NA	1.62	NA	non-spongers	0	88	26	114	6	4	0	0	0	88	26
F4	F44	NA	NA	0	0	0	0	same	8.6	0	different	NA	88	20	108	6	2	0	0	0	88	20
F4	F45	NA	NA	1	0	0	1	same	7.86	0.0742	non-spongers	NA	88	77	165	6	2	0	0	0	88	77
F4	F46	NA	NA	0	0	0	0	same	6.64	0.0413	different	NA	88	67	155	6	2	0	0	0	88	67
F4	F47	NA	NA	1	0	0	1	different	8.41	0.0362	non-spongers	NA	88	21	109	6	2	0	0	0	88	21
F4	F48	NA	NA	1	0	0	1	NA	8.24	0	non-spongers	NA	88	26	114	6	2	0	0	0	88	26
F4	F49	NA	NA	1	1	0	1	NA	0.13	NA	non-spongers	NA	88	25	113	6	4	0	0	0	88	25
F4	F50	NA	NA	1	0	0	1	different	7.03	0.2162	non-spongers	NA	88	36	124	6	2	0	0	0	88	36
F4	F51	0	0.271317	1	1	0	1	different	0.28	0	non-spongers	0	88	93	181	6	3	0	0	0	88	93
F4	F52	0.0289855	0.351748	1	1	0	1	same	0.14	0	non-spongers	1	88	54	142	6	4	0	0	4	84	50
F4	F53	NA	NA	1	1	0	1	same	0.81	0	non-spongers	NA	88	36	124	6	4	0	0	1	87	35
F4	F54	NA	NA	1	0	0	1	different	6.4	0.0309	non-spongers	NA	88	87	175	6	2	0	0	0	88	87
F4	F55	NA	NA	1	0	0	1	NA	7.77	NA	non-spongers	NA	88	27	115	6	2	0	0	0	88	27
F4	F56	0.0416667	0.381646	1	1	0	1	different	1.1	0.0315	non-spongers	1	88	137	225	6	6	6	1	9	79	128
F4	F57	0.0136986	0.443753	1	1	0	1	same	1.39	0.4574	non-spongers	1	88	60	148	6	4	0	0	2	86	58
F4	F58	NA	NA	1	0	0	1	different	6.57	0	non-spongers	NA	88	11	99	6	1	0	0	0	88	11
F4	F59	NA	NA	1	0	0	1	same	8.36	0	non-spongers	NA	88	43	131	6	2	0	0	0	88	43
F4	F60	NA	NA	1	1	0	1	different	0.35	0	non-spongers	NA	88	87	175	6	3	0	0	1	87	86
F4	F61	NA	NA	0	0	0	0	same	7.73	0	different	NA	88	41	129	6	2	0	0	0	88	41
F4	F62	NA	NA	1	0	0	1	different	6.59	0	non-spongers	NA	88	11	99	6	1	0	0	0	88	11
F4	F63	NA	NA	0	0	0	0	same	5.9	0.0128	different	NA	88	34	122	6	1	0	0	0	88	34
F4	F64	NA	NA	1	1	0	1	NA	2.13	NA	non-spongers	NA	88	29	117	6	4	0	0	1	87	28
F4	F65	0	0.490762	1	1	0	1	different	3	0.0394	non-spongers	0	88	61	149	6	4	0	0	0	88	61
F4	F66	0.015748	0.588266	1	1	0	1	different	1.46	0.0282	non-spongers	1	88	41	129	6	5	0	0	2	86	39
F4	F67	0.0440252	0.560723	1	1	0	1	NA	0.58	NA	non-spongers	1	88	78	166	6	6	6	1	7	81	71
F4	F68	NA	NA	0	0	0	0	same	8.89	0	different	NA	88	33	121	6	2	0	0	0	88	33
F4	F69	0.0151515	0.316393	1	1	0	1	different	2.13	0	non-spongers	1	88	46	134	6	4	0	0	2	86	44
F4	F70	0.027027	0.55206	1	1	0	1	different	1.76	0.1599	non-spongers	1	88	64	152	6	5	0	0	4	84	60
F4	F71	NA	NA	0	0	0	0	NA	7.37	NA	different	NA	88	38	126	6	2	0	0	0	88	38
F4	F72	NA	NA	1	0	0	1	different	7.77	0.0239	non-spongers	NA	88	34	122	6	2	0	0	0	88	34
F4	F73	0.040404	0.387449	1	1	0	1	different	0.78	0	non-spongers	1	88	118	206	6	6	6	1	8	80	110
F4	F74	0.0274725	0.379563	1	1	0	1	different	1.54	0	non-spongers	1	88	99	187	6	6	6	1	5	83	94
F4	F75	0.0222222	0.435816	1	1	0	1	same	0.24	0.1212	non-spongers	1	88	50	138	6	6	6	1	3	85	47
F5	F1	NA	NA	1	0	0	1	NA	5.43	NA	non-spongers	NA	32	24	56	4	2	0	0	0	32	24
F5	F2	NA	NA	1	1	0	1	different	0.24	0	non-spongers	NA	32	52	84	4	6	0	0	0	32	52
F5	F3	NA	NA	1	1	0	1	different	0.11	0.132	non-spongers	NA	32	67	99	4	3	0	0	0	32	67
F5	F4	NA	NA	1	1	0	1	same	0.25	0	non-spongers	NA	32	88	120	4	6	0	0	0	32	88
F5	F6	NA	NA	1	0	0	1	different	5.49	0.261	non-spongers	NA	32	19	51	4	1	0	0	0	32	19
F5	F7	0	0.29446	1	1	0	1	NA	3.42	NA	non-spongers	0	32	47	79	4	4	4	1	0	32	47
F5	F8	NA	NA	0	0	0	0	same	8.47	0	different	NA	32	54	86	4	2	0	0	0	32	54
F5	F9	NA	NA	1	0	0	1	NA	7.4	NA	non-spongers	NA	32	19	51	4	2	0	0	0	32	19
F5	F10	NA	NA	1	1	0	1	different	2.24	0	non-spongers	NA	32	34	66	4	4	4	1	0	32	34
F5	F11	NA	NA	1	1	0	1	same	1.35	0.0309	non-spongers	NA	32	140	172	4	6	0	0	0	32	140
F5	F12	0.037037	0.554518	1	1	0	1	NA	0.28	NA	non-spongers	1	32	24	56	4	4	4	1	2	30	22
F5	F13	NA	NA	1	0	0	1	NA	4.95	0.1309	non-spongers	NA	32	16	48	4	1	0	0	1	31	15
F5	F14	NA	NA	1	1	0	1	same	1.65	0	non-spongers	NA	32	119	151	4	6	0	0	0	32	119
F5	F15	NA	NA	1	0	0	1	different	7.66	0	non-spongers	NA	32	26	58	4	2	0	0	0	32	26
F5	F16	0	0.411536	1	1	0	1	same	2.7	0	non-spongers	0	32	15	47	4	6	0	0	0	32	15
F5	F17	0	0.271739	1	1	0	1	NA	1.74	0.0626	non-spongers	0	32	64	96	4	5	0	0	0	32	64
F5	F18	0.0447761	0.536214	1	1	0	1	same	0.49	0	non-spongers	1	32	38	70	4	4	4	1	3	29	35
F5	F19	NA	NA	1	1	0	1	same	0.38	0	non-spongers	NA	32	82	114	4	6	0	0	0	32	82
F5	F20	NA	NA	1	1	0	1	different	2.55	0.0965	non-spongers	NA	32	51	83	4	4	4	1	0	32	51
F5	F21	NA	NA	1	1	0	1	different	1.36	0	non-spongers	NA	32	84	116	4	3	0	0	0	32	84
F5	F22	0.0222222	0.322545	1	1	0	1	different	2.74	0.052	non-spongers	1	32	14	46	4	4	4	1	1	31	13
F5	F23	0	0.275898	0	0	0	0	same	5.6	0.0759	different	0	32	27	59	4	2	0	0	0	32	27
F5	F24	0.0126582	0.504917	1	1	0	1	same	0.42	0.0101	non-spongers	1	32	48	80	4	4	4	1	1	31	47
F5	F25	NA	NA	1	1	0	1	NA	1.96	NA	non-spongers	NA	32	55	87	4	5	0	0	0	32	55
F5	F26	NA	NA	0	0	0	0	same	8.24	0	different	NA	32	35	67	4	2	0	0	0	32	35
F5	F27	NA	NA	1	0	0	1	same	7.36	0.0286	non-spongers	NA	32	29	61	4	2	0	0	0	32	29
F5	F28	NA	NA	0	0	0	0	same	7.02	0.0173	different	NA	32	24	56	4	2	0	0	0	32	24
F5	F29	NA	NA	1	0	0	1	NA	7.07	NA	non-spongers	NA	32	19	51	4	2	0	0	0	32	19
F5	F30	NA	NA	1	1	0	1	different	1.01	0	non-spongers	NA	32	52	84	4	3	0	0	0	32	52
F5	F31	0	0.280962	1	1	0	1	different	1.92	0	non-spongers	0	32	69	101	4	5	0	0	0	32	69
F5	F32	NA	NA	0	0	0	0	same	8.21	0	different	NA	32	36	68	4	2	0	0	0	32	36
F5	F33	NA	NA	1	1	0	1	different	1.45	0	non-spongers	NA	32	124	156	4	6	0	0	0	32	124
F5	F34	NA	NA	1	1	0	1	different	2.89	0.2995	non-spongers	NA	32	30	62	4	3	0	0	0	32	30
F5	F35	NA	NA	1	0	0	1	same	8.14	0	non-spongers	NA	32	60	92	4	2	0	0	0	32	60
F5	F36	0.0153846	0.416154	1	1	0	1	NA	1.97	NA	non-spongers	1	32	34	66	4	4	4	1	1	31	33
F5	F37	NA	NA	0	0	0	0	same	7.89	0	different	NA	32	31	63	4	2	0	0	0	32	31
F5	F38	NA	NA	0	0	0	0	same	7.58	0.1133	different	NA	32	81	113	4	2	0	0	0	32	81
F5	F39	NA	NA	0	0	0	0	same	7.85	0.0277	different	NA	32	31	63	4	2	0	0	0	32	31
F5	F40	NA	NA	1	1	0	1	different	2.63	0.2378	non-spongers	NA	32	79	111	4	4	4	1	0	32	79
F5	F41	NA	NA	0	0	0	0	same	7.6	0.0108	different	NA	32	59	91	4	2	0	0	0	32	59
F5	F42	NA	NA	1	0	0	1	NA	5.47	NA	non-spongers	NA	32	14	46	4	1	0	0	0	32	14
F5	F43	NA	NA	1	1	0	1	NA	1.87	NA	non-spongers	NA	32	26	58	4	4	4	1	0	32	26
F5	F44	NA	NA	0	0	0	0	same	8.35	0	different	NA	32	20	52	4	2	0	0	0	32	20
F5	F45	NA	NA	1	0	0	1	same	7.61	0.0251	non-spongers	NA	32	77	109	4	2	0	0	0	32	77
F5	F46	NA	NA	0	0	0	0	same	6.39	0.2618	different	NA	32	67	99	4	2	0	0	0	32	67
F5	F47	NA	NA	1	0	0	1	different	8.16	0.0531	non-spongers	NA	32	21	53	4	2	0	0	0	32	21
F5	F48	NA	NA	1	0	0	1	NA	7.99	0	non-spongers	NA	32	26	58	4	2	0	0	0	32	26
F5	F49	0.0961538	0.75004	1	1	0	1	NA	0.12	NA	non-spongers	1	32	25	57	4	4	4	1	5	27	20
F5	F50	NA	NA	1	0	0	1	different	6.78	0.0293	non-spongers	NA	32	36	68	4	2	0	0	0	32	36
F5	F51	NA	NA	1	1	0	1	different	0.03	0	non-spongers	NA	32	93	125	4	3	0	0	0	32	93
F5	F52	0.146667	0.565409	1	1	0	1	same	0.11	0.5823	non-spongers	1	32	54	86	4	4	4	1	11	21	43
F5	F53	0.0625	0.495874	1	1	0	1	same	0.56	0.1571	non-spongers	1	32	36	68	4	4	4	1	4	28	32
F5	F54	NA	NA	1	0	0	1	different	6.15	0.0555	non-spongers	NA	32	87	119	4	2	0	0	0	32	87
F5	F55	NA	NA	1	0	0	1	NA	7.52	NA	non-spongers	NA	32	27	59	4	2	0	0	0	32	27
F5	F56	NA	NA	1	1	0	1	different	1.35	0.1292	non-spongers	NA	32	137	169	4	6	0	0	0	32	137
F5	F57	0	0.426586	1	1	0	1	same	1.14	0	non-spongers	0	32	60	92	4	4	4	1	0	32	60
F5	F58	NA	NA	1	0	0	1	different	6.32	0.1059	non-spongers	NA	32	11	43	4	1	0	0	0	32	11
F5	F59	NA	NA	1	0	0	1	same	8.11	0	non-spongers	NA	32	43	75	4	2	0	0	0	32	43
F5	F60	NA	NA	1	1	0	1	different	0.1	0	non-spongers	NA	32	87	119	4	3	0	0	0	32	87
F5	F61	NA	NA	0	0	0	0	same	7.48	0	different	NA	32	41	73	4	2	0	0	0	32	41
F5	F62	NA	NA	1	0	0	1	different	6.34	0.1383	non-spongers	NA	32	11	43	4	1	0	0	0	32	11
F5	F63	NA	NA	0	0	0	0	same	5.65	0	different	NA	32	34	66	4	1	0	0	0	32	34
F5	F64	0.0166667	0.617706	1	1	0	1	NA	2.38	NA	non-spongers	1	32	29	61	4	4	4	1	1	31	28
F5	F65	NA	NA	1	1	0	1	different	3.25	0.107	non-spongers	NA	32	61	93	4	4	4	1	0	32	61
F5	F66	NA	NA	1	1	0	1	different	1.71	0.1444	non-spongers	NA	32	41	73	4	5	0	0	0	32	41
F5	F67	NA	NA	1	1	0	1	NA	0.33	NA	non-spongers	NA	32	78	110	4	6	0	0	0	32	78
F5	F68	NA	NA	0	0	0	0	same	8.64	0.04	different	NA	32	33	65	4	2	0	0	0	32	33
F5	F69	0.04	0.543217	1	1	0	1	different	2.38	0.0816	non-spongers	1	32	46	78	4	4	4	1	3	29	43
F5	F70	0	0.265277	1	1	0	1	different	2.01	0	non-spongers	0	32	64	96	4	5	0	0	0	32	64
F5	F71	NA	NA	0	0	0	0	NA	7.12	NA	different	NA	32	38	70	4	2	0	0	0	32	38
F5	F72	NA	NA	1	0	0	1	different	7.52	0.0516	non-spongers	NA	32	34	66	4	2	0	0	0	32	34
F5	F73	NA	NA	1	1	0	1	different	1.03	0	non-spongers	NA	32	118	150	4	6	0	0	0	32	118
F5	F74	NA	NA	1	1	0	1	different	1.79	0	non-spongers	NA	32	99	131	4	6	0	0	0	32	99
F5	F75	NA	NA	1	1	0	1	same	0.01	0	non-spongers	NA	32	50	82	4	6	0	0	0	32	50
F6	F1	0	0.252885	1	1	0	1	NA	0.06	NA	non-spongers	0	19	24	43	1	2	0	0	0	19	24
F6	F2	0	0.36281	1	0	0	1	same	5.73	0.0582	non-spongers	0	19	52	71	1	6	0	0	0	19	52
F6	F3	0	0.368232	1	0	0	1	same	5.6	0	non-spongers	0	19	67	86	1	3	0	0	0	19	67
F6	F4	0	0.25776	1	0	0	1	different	5.74	0.1315	non-spongers	0	19	88	107	1	6	0	0	0	19	88
F6	F5	NA	NA	1	0	0	1	different	5.49	0.261	non-spongers	NA	19	32	51	1	4	0	0	0	19	32
F6	F7	0	0.353772	1	0	0	1	NA	8.91	NA	non-spongers	0	19	47	66	1	4	0	0	0	19	47
F6	F8	NA	NA	0	1	0	0	different	2.98	0	different	NA	19	54	73	1	2	0	0	0	19	54
F6	F9	0	0.615448	1	1	0	1	NA	1.91	NA	non-spongers	0	19	19	38	1	2	0	0	0	19	19
F6	F10	0	0.25837	1	0	0	1	same	7.73	0	non-spongers	0	19	34	53	1	4	0	0	0	19	34
F6	F11	NA	NA	1	0	0	1	different	6.84	0	non-spongers	NA	19	140	159	1	6	0	0	0	19	140
F6	F12	NA	NA	1	0	0	1	NA	5.21	NA	non-spongers	NA	19	24	43	1	4	0	0	0	19	24
F6	F13	0.166667	0.700614	1	1	0	1	NA	0.54	0	non-spongers	1	19	16	35	1	1	1	1	5	14	11
F6	F14	NA	NA	1	0	0	1	different	7.14	0	non-spongers	NA	19	119	138	1	6	0	0	0	19	119
F6	F15	0	0.425691	1	1	0	1	different	2.17	0	non-spongers	0	19	26	45	1	2	0	0	0	19	26
F6	F16	NA	NA	1	0	0	1	different	8.19	0	non-spongers	NA	19	15	34	1	6	0	0	0	19	15
F6	F17	0	0.384264	1	0	0	1	NA	7.23	0	non-spongers	0	19	64	83	1	5	0	0	0	19	64
F6	F18	NA	NA	1	0	0	1	different	5	0.0533	non-spongers	NA	19	38	57	1	4	0	0	0	19	38
F6	F19	0	0.268272	1	0	0	1	different	5.87	0.1338	non-spongers	0	19	82	101	1	6	0	0	0	19	82
F6	F20	0	0.317384	1	0	0	1	same	8.04	0	non-spongers	0	19	51	70	1	4	0	0	0	19	51
F6	F21	0	0.361043	1	0	0	1	same	4.13	0	non-spongers	0	19	84	103	1	3	0	0	0	19	84
F6	F22	0	0.277802	1	0	0	1	different	8.23	0	non-spongers	0	19	14	33	1	4	0	0	0	19	14
F6	F23	0	0.539297	0	1	0	0	different	0.11	0	different	0	19	27	46	1	2	0	0	0	19	27
F6	F24	NA	NA	1	0	0	1	different	5.07	0	non-spongers	NA	19	48	67	1	4	0	0	0	19	48
F6	F25	0	0.357847	1	0	0	1	NA	7.45	NA	non-spongers	0	19	55	74	1	5	0	0	0	19	55
F6	F26	NA	NA	0	1	0	0	different	2.75	0	different	NA	19	35	54	1	2	0	0	0	19	35
F6	F27	0.0434783	0.611287	1	1	0	1	different	1.87	0	non-spongers	1	19	29	48	1	2	0	0	2	17	27
F6	F28	NA	NA	0	1	0	0	different	1.53	0	different	NA	19	24	43	1	2	0	0	0	19	24
F6	F29	0.027027	0.582627	1	1	0	1	NA	1.58	NA	non-spongers	1	19	19	38	1	2	0	0	1	18	18
F6	F30	NA	NA	1	0	0	1	same	4.48	0	non-spongers	NA	19	52	71	1	3	0	0	0	19	52
F6	F31	0	0.394719	1	0	0	1	different	7.41	0	non-spongers	0	19	69	88	1	5	0	0	0	19	69
F6	F32	0	0.481665	0	1	0	0	different	2.72	0	different	0	19	36	55	1	2	0	0	0	19	36
F6	F33	0	0.306495	1	0	0	1	different	6.94	0	non-spongers	0	19	124	143	1	6	0	0	0	19	124
F6	F34	0.0208333	0.337094	1	0	0	1	same	2.6	0	non-spongers	1	19	30	49	1	3	0	0	1	18	29
F6	F35	0	0.335409	1	1	0	1	different	2.65	0	non-spongers	0	19	60	79	1	2	0	0	0	19	60
F6	F36	0	0.346743	1	0	0	1	NA	7.46	NA	non-spongers	0	19	34	53	1	4	0	0	0	19	34
F6	F37	0	0.577895	0	1	0	0	different	2.4	0	different	0	19	31	50	1	2	0	0	0	19	31
F6	F38	0.0204082	0.476478	0	1	0	0	different	2.09	0	different	1	19	81	100	1	2	0	0	2	17	79
F6	F39	0	0.550985	0	1	0	0	different	2.36	0	different	0	19	31	50	1	2	0	0	0	19	31
F6	F40	0	0.290959	1	0	0	1	same	8.12	0	non-spongers	0	19	79	98	1	4	0	0	0	19	79
F6	F41	0	0.384854	0	1	0	0	different	2.11	0	different	0	19	59	78	1	2	0	0	0	19	59
F6	F42	0.269231	0.660239	1	1	0	1	NA	0.02	NA	non-spongers	1	19	14	33	1	1	1	1	7	12	7
F6	F43	NA	NA	1	0	0	1	NA	7.36	NA	non-spongers	NA	19	26	45	1	4	0	0	0	19	26
F6	F44	NA	NA	0	1	0	0	different	2.86	0	different	NA	19	20	39	1	2	0	0	0	19	20
F6	F45	0.0105263	0.327866	1	1	0	1	different	2.12	0	non-spongers	1	19	77	96	1	2	0	0	1	18	76
F6	F46	0	0.298266	0	1	0	0	different	0.9	0.0189	different	0	19	67	86	1	2	0	0	0	19	67
F6	F47	NA	NA	1	1	0	1	different	2.67	0	non-spongers	NA	19	21	40	1	2	0	0	0	19	21
F6	F48	0	0.38875	1	1	0	1	NA	2.5	0	non-spongers	0	19	26	45	1	2	0	0	0	19	26
F6	F49	NA	NA	1	0	0	1	NA	5.61	NA	non-spongers	NA	19	25	44	1	4	0	0	0	19	25
F6	F50	0.0185185	0.475549	1	1	0	1	different	1.29	0.0993	non-spongers	1	19	36	55	1	2	0	0	1	18	35
F6	F51	0	0.435139	1	0	0	1	same	5.46	0	non-spongers	0	19	93	112	1	3	0	0	0	19	93
F6	F52	NA	NA	1	0	0	1	different	5.6	0	non-spongers	NA	19	54	73	1	4	0	0	0	19	54
F6	F53	NA	NA	1	0	0	1	different	4.93	0	non-spongers	NA	19	36	55	1	4	0	0	0	19	36
F6	F54	0	0.271664	1	1	0	1	same	0.66	0	non-spongers	0	19	87	106	1	2	0	0	0	19	87
F6	F55	NA	NA	1	1	0	1	NA	2.03	NA	non-spongers	NA	19	27	46	1	2	0	0	0	19	27
F6	F56	0	0.30395	1	0	0	1	same	6.84	0.0498	non-spongers	0	19	137	156	1	6	0	0	0	19	137
F6	F57	0	0.262028	1	0	0	1	different	4.35	0	non-spongers	0	19	60	79	1	4	0	0	0	19	60
F6	F58	0.153846	0.742261	1	1	0	1	same	0.83	0	non-spongers	1	19	11	30	1	1	1	1	4	15	7
F6	F59	0	0.563033	1	1	0	1	different	2.62	0	non-spongers	0	19	43	62	1	2	0	0	0	19	43
F6	F60	0	0.302804	1	0	0	1	same	5.39	0	non-spongers	0	19	87	106	1	3	0	0	0	19	87
F6	F61	NA	NA	0	1	0	0	different	1.99	0	different	NA	19	41	60	1	2	0	0	0	19	41
F6	F62	0.153846	0.556486	1	1	0	1	same	0.85	0	non-spongers	1	19	11	30	1	1	1	1	4	15	7
F6	F63	0.0192308	0.38578	0	1	0	0	different	0.16	0	different	1	19	34	53	1	1	1	1	1	18	33
F6	F64	NA	NA	1	0	0	1	NA	7.87	NA	non-spongers	NA	19	29	48	1	4	0	0	0	19	29
F6	F65	NA	NA	1	0	0	1	same	8.74	0	non-spongers	NA	19	61	80	1	4	0	0	0	19	61
F6	F66	0	0.340152	1	0	0	1	different	7.2	0	non-spongers	0	19	41	60	1	5	0	0	0	19	41
F6	F67	0	0.365965	1	0	0	1	NA	5.16	NA	non-spongers	0	19	78	97	1	6	0	0	0	19	78
F6	F68	0	0.472942	0	1	0	0	different	3.15	0	different	0	19	33	52	1	2	0	0	0	19	33
F6	F69	NA	NA	1	0	0	1	same	7.87	0	non-spongers	NA	19	46	65	1	4	0	0	0	19	46
F6	F70	0	0.358896	1	0	0	1	different	7.5	0.0877	non-spongers	0	19	64	83	1	5	0	0	0	19	64
F6	F71	0	0.27296	0	1	0	0	NA	1.63	NA	different	0	19	38	57	1	2	0	0	0	19	38
F6	F72	0	0.593187	1	1	0	1	different	2.03	0.3157	non-spongers	0	19	34	53	1	2	0	0	0	19	34
F6	F73	0	0.354521	1	0	0	1	same	6.52	0	non-spongers	0	19	118	137	1	6	0	0	0	19	118
F6	F74	NA	NA	1	0	0	1	same	7.28	0	non-spongers	NA	19	99	118	1	6	0	0	0	19	99
F6	F75	0	0.551135	1	0	0	1	different	5.5	0	non-spongers	0	19	50	69	1	6	0	0	0	19	50
F7	F1	NA	NA	1	0	0	1	NA	8.85	NA	non-spongers	NA	47	24	71	4	2	0	0	0	47	24
F7	F2	0	0.534579	1	1	0	1	NA	3.18	NA	non-spongers	0	47	52	99	4	6	0	0	0	47	52
F7	F3	0	0.292492	1	1	0	1	NA	3.31	NA	non-spongers	0	47	67	114	4	3	0	0	0	47	67
F7	F4	0.00746269	0.54115	1	1	0	1	NA	3.17	NA	non-spongers	1	47	88	135	4	6	0	0	1	46	87
F7	F5	0	0.29446	1	1	0	1	NA	3.42	NA	non-spongers	0	47	32	79	4	4	4	1	0	47	32
F7	F6	0	0.353772	1	0	0	1	NA	8.91	NA	non-spongers	0	47	19	66	4	1	0	0	0	47	19
F7	F8	NA	NA	0	0	0	0	NA	11.89	NA	different	NA	47	54	101	4	2	0	0	0	47	54
F7	F9	0	0.346159	1	0	0	1	NA	10.82	NA	non-spongers	0	47	19	66	4	2	0	0	0	47	19
F7	F10	0.0253165	0.509998	1	1	0	1	NA	1.18	NA	non-spongers	1	47	34	81	4	4	4	1	2	45	32
F7	F11	0.00537634	0.483336	1	1	0	1	NA	2.07	NA	non-spongers	1	47	140	187	4	6	0	0	1	46	139
F7	F12	0	0.250505	1	1	0	1	NA	3.7	NA	non-spongers	0	47	24	71	4	4	4	1	0	47	24
F7	F13	0	0.269163	1	0	0	1	NA	8.37	NA	non-spongers	0	47	16	63	4	1	0	0	0	47	16
F7	F14	0.00606061	0.465902	1	1	0	1	NA	1.77	NA	non-spongers	1	47	119	166	4	6	0	0	1	46	118
F7	F15	0	0.270053	1	0	0	1	NA	11.08	NA	non-spongers	0	47	26	73	4	2	0	0	0	47	26
F7	F16	0	0.436975	1	1	0	1	NA	0.72	NA	non-spongers	0	47	15	62	4	6	0	0	0	47	15
F7	F17	0.00909091	0.706122	1	1	0	1	NA	1.68	NA	non-spongers	1	47	64	111	4	5	0	0	1	46	63
F7	F18	0	0.273402	1	1	0	1	NA	3.91	NA	non-spongers	0	47	38	85	4	4	4	1	0	47	38
F7	F19	0	0.539636	1	1	0	1	NA	3.04	NA	non-spongers	0	47	82	129	4	6	0	0	0	47	82
F7	F20	0.0103093	0.60536	1	1	0	1	NA	0.87	NA	non-spongers	1	47	51	98	4	4	4	1	1	46	50
F7	F21	0	0.265441	1	1	0	1	NA	4.78	NA	non-spongers	0	47	84	131	4	3	0	0	0	47	84
F7	F22	0	0.637004	1	1	0	1	NA	0.68	NA	non-spongers	0	47	14	61	4	4	4	1	0	47	14
F7	F23	0	0.44446	0	0	0	0	NA	9.02	NA	different	0	47	27	74	4	2	0	0	0	47	27
F7	F24	0	0.330771	1	1	0	1	NA	3.84	NA	non-spongers	0	47	48	95	4	4	4	1	0	47	48
F7	F25	0.00990099	0.706647	1	1	0	1	NA	1.46	NA	non-spongers	1	47	55	102	4	5	0	0	1	46	54
F7	F26	NA	NA	0	0	0	0	NA	11.66	NA	different	NA	47	35	82	4	2	0	0	0	47	35
F7	F27	0	0.262932	1	0	0	1	NA	10.78	NA	non-spongers	0	47	29	76	4	2	0	0	0	47	29
F7	F28	NA	NA	0	0	0	0	NA	10.44	NA	different	NA	47	24	71	4	2	0	0	0	47	24
F7	F29	0	0.293491	1	0	0	1	NA	10.49	NA	non-spongers	0	47	19	66	4	2	0	0	0	47	19
F7	F30	NA	NA	1	1	0	1	NA	4.43	NA	non-spongers	NA	47	52	99	4	3	0	0	0	47	52
F7	F31	0	0.745184	1	1	0	1	NA	1.5	NA	non-spongers	0	47	69	116	4	5	0	0	0	47	69
F7	F32	NA	NA	0	0	0	0	NA	11.63	NA	different	NA	47	36	83	4	2	0	0	0	47	36
F7	F33	0	0.490325	1	1	0	1	NA	1.97	NA	non-spongers	0	47	124	171	4	6	0	0	0	47	124
F7	F34	0	0.297378	1	1	0	1	NA	6.31	NA	non-spongers	0	47	30	77	4	3	0	0	0	47	30
F7	F35	NA	NA	1	0	0	1	NA	11.56	NA	non-spongers	NA	47	60	107	4	2	0	0	0	47	60
F7	F36	0.0384615	0.705718	1	1	0	1	NA	1.45	NA	non-spongers	1	47	34	81	4	4	4	1	3	44	31
F7	F37	0	0.268573	0	0	0	0	NA	11.31	NA	different	0	47	31	78	4	2	0	0	0	47	31
F7	F38	NA	NA	0	0	0	0	NA	11	NA	different	NA	47	81	128	4	2	0	0	0	47	81
F7	F39	0	0.288245	0	0	0	0	NA	11.27	NA	different	0	47	31	78	4	2	0	0	0	47	31
F7	F40	0.0413223	0.646695	1	1	0	1	NA	0.79	NA	non-spongers	1	47	79	126	4	4	4	1	5	42	74
F7	F41	NA	NA	0	0	0	0	NA	11.02	NA	different	NA	47	59	106	4	2	0	0	0	47	59
F7	F42	NA	NA	1	0	0	1	NA	8.89	NA	non-spongers	NA	47	14	61	4	1	0	0	0	47	14
F7	F43	0.0428571	0.59062	1	1	0	1	NA	1.55	NA	non-spongers	1	47	26	73	4	4	4	1	3	44	23
F7	F44	NA	NA	0	0	0	0	NA	11.77	NA	different	NA	47	20	67	4	2	0	0	0	47	20
F7	F45	NA	NA	1	0	0	1	NA	11.03	NA	non-spongers	NA	47	77	124	4	2	0	0	0	47	77
F7	F46	NA	NA	0	0	0	0	NA	9.81	NA	different	NA	47	67	114	4	2	0	0	0	47	67
F7	F47	NA	NA	1	0	0	1	NA	11.58	NA	non-spongers	NA	47	21	68	4	2	0	0	0	47	21
F7	F48	NA	NA	1	0	0	1	NA	11.41	NA	non-spongers	NA	47	26	73	4	2	0	0	0	47	26
F7	F49	0	0.25997	1	1	0	1	NA	3.3	NA	non-spongers	0	47	25	72	4	4	4	1	0	47	25
F7	F50	0	0.265147	1	0	0	1	NA	10.2	NA	non-spongers	0	47	36	83	4	2	0	0	0	47	36
F7	F51	0	0.388572	1	1	0	1	NA	3.45	NA	non-spongers	0	47	93	140	4	3	0	0	0	47	93
F7	F52	0	0.503248	1	1	0	1	NA	3.31	NA	non-spongers	0	47	54	101	4	4	4	1	0	47	54
F7	F53	NA	NA	1	1	0	1	NA	3.98	NA	non-spongers	NA	47	36	83	4	4	4	1	0	47	36
F7	F54	NA	NA	1	0	0	1	NA	9.57	NA	non-spongers	NA	47	87	134	4	2	0	0	0	47	87
F7	F55	NA	NA	1	0	0	1	NA	10.94	NA	non-spongers	NA	47	27	74	4	2	0	0	0	47	27
F7	F56	0	0.48216	1	1	0	1	NA	2.07	NA	non-spongers	0	47	137	184	4	6	0	0	0	47	137
F7	F57	0.00943396	0.587308	1	1	0	1	NA	4.56	NA	non-spongers	1	47	60	107	4	4	4	1	1	46	59
F7	F58	NA	NA	1	0	0	1	NA	9.74	NA	non-spongers	NA	47	11	58	4	1	0	0	0	47	11
F7	F59	0	0.270144	1	0	0	1	NA	11.53	NA	non-spongers	0	47	43	90	4	2	0	0	0	47	43
F7	F60	0	0.253626	1	1	0	1	NA	3.52	NA	non-spongers	0	47	87	134	4	3	0	0	0	47	87
F7	F61	NA	NA	0	0	0	0	NA	10.9	NA	different	NA	47	41	88	4	2	0	0	0	47	41
F7	F62	NA	NA	1	0	0	1	NA	9.76	NA	non-spongers	NA	47	11	58	4	1	0	0	0	47	11
F7	F63	NA	NA	0	0	0	0	NA	9.07	NA	different	NA	47	34	81	4	1	0	0	0	47	34
F7	F64	0	0.287541	1	1	0	1	NA	1.04	NA	non-spongers	0	47	29	76	4	4	4	1	0	47	29
F7	F65	0.0384615	0.662254	1	1	0	1	NA	0.17	NA	non-spongers	1	47	61	108	4	4	4	1	4	43	57
F7	F66	0	0.663457	1	1	0	1	NA	1.71	NA	non-spongers	0	47	41	88	4	5	0	0	0	47	41
F7	F67	0	0.667428	1	1	0	1	NA	3.75	NA	non-spongers	0	47	78	125	4	6	0	0	0	47	78
F7	F68	NA	NA	0	0	0	0	NA	12.06	NA	different	NA	47	33	80	4	2	0	0	0	47	33
F7	F69	0	0.533893	1	1	0	1	NA	1.04	NA	non-spongers	0	47	46	93	4	4	4	1	0	47	46
F7	F70	0.00909091	0.719398	1	1	0	1	NA	1.41	NA	non-spongers	1	47	64	111	4	5	0	0	1	46	63
F7	F71	NA	NA	0	0	0	0	NA	10.54	NA	different	NA	47	38	85	4	2	0	0	0	47	38
F7	F72	0	0.254491	1	0	0	1	NA	10.94	NA	non-spongers	0	47	34	81	4	2	0	0	0	47	34
F7	F73	0	0.50696	1	1	0	1	NA	2.39	NA	non-spongers	0	47	118	165	4	6	0	0	0	47	118
F7	F74	0	0.458142	1	1	0	1	NA	1.63	NA	non-spongers	0	47	99	146	4	6	0	0	0	47	99
F7	F75	0	0.615024	1	1	0	1	NA	3.41	NA	non-spongers	0	47	50	97	4	6	0	0	0	47	50
F8	F1	0.012987	0.540784	0	1	0	0	NA	3.04	NA	different	1	54	24	78	2	2	2	1	1	53	23
F8	F2	NA	NA	0	0	0	0	different	8.71	0	different	NA	54	52	106	2	6	0	0	0	54	52
F8	F3	0	0.34294	0	0	0	0	different	8.58	0.0665	different	0	54	67	121	2	3	0	0	0	54	67
F8	F4	NA	NA	0	0	0	0	same	8.72	0	different	NA	54	88	142	2	6	0	0	0	54	88
F8	F5	NA	NA	0	0	0	0	same	8.47	0	different	NA	54	32	86	2	4	0	0	0	54	32
F8	F6	NA	NA	0	1	0	0	different	2.98	0	different	NA	54	19	73	2	1	0	0	0	54	19
F8	F7	NA	NA	0	0	0	0	NA	11.89	NA	different	NA	54	47	101	2	4	0	0	0	54	47
F8	F9	0	0.355636	0	1	0	0	NA	1.07	NA	different	0	54	19	73	2	2	2	1	0	54	19
F8	F10	NA	NA	0	0	0	0	different	10.71	0.0009	different	NA	54	34	88	2	4	0	0	0	54	34
F8	F11	NA	NA	0	0	0	0	same	9.82	0.0056	different	NA	54	140	194	2	6	0	0	0	54	140
F8	F12	NA	NA	0	0	0	0	NA	8.19	NA	different	NA	54	24	78	2	4	0	0	0	54	24
F8	F13	0	0.275684	0	1	0	0	NA	3.52	0	different	0	54	16	70	2	1	0	0	0	54	16
F8	F14	NA	NA	0	0	0	0	same	10.12	0.0037	different	NA	54	119	173	2	6	0	0	0	54	119
F8	F15	0.0126582	0.450986	0	1	0	0	different	0.81	0	different	1	54	26	80	2	2	2	1	1	53	25
F8	F16	NA	NA	0	0	0	0	same	11.17	0	different	NA	54	15	69	2	6	0	0	0	54	15
F8	F17	NA	NA	0	0	0	0	NA	10.21	0	different	NA	54	64	118	2	5	0	0	0	54	64
F8	F18	NA	NA	0	0	0	0	same	7.98	0	different	NA	54	38	92	2	4	0	0	0	54	38
F8	F19	NA	NA	0	0	0	0	same	8.85	0.0025	different	NA	54	82	136	2	6	0	0	0	54	82
F8	F20	NA	NA	0	0	0	0	different	11.02	0	different	NA	54	51	105	2	4	0	0	0	54	51
F8	F21	0	0.344705	0	0	0	0	different	7.11	0.2059	different	0	54	84	138	2	3	0	0	0	54	84
F8	F22	NA	NA	0	0	0	0	different	11.21	0	different	NA	54	14	68	2	4	0	0	0	54	14
F8	F23	0.0125	0.35358	1	1	1	0	same	2.87	0.0059	spongers	1	54	27	81	2	2	2	1	1	53	26
F8	F24	NA	NA	0	0	0	0	same	8.05	0.0075	different	NA	54	48	102	2	4	0	0	0	54	48
F8	F25	NA	NA	0	0	0	0	NA	10.43	NA	different	NA	54	55	109	2	5	0	0	0	54	55
F8	F26	0.0229885	0.715193	1	1	1	0	same	0.23	0	spongers	1	54	35	89	2	2	2	1	2	52	33
F8	F27	0	0.327866	0	1	0	0	same	1.11	0.0282	different	0	54	29	83	2	2	2	1	0	54	29
F8	F28	0	0.377402	1	1	1	0	same	1.45	0	spongers	0	54	24	78	2	2	2	1	0	54	24
F8	F29	0	0.338543	0	1	0	0	NA	1.4	NA	different	0	54	19	73	2	2	2	1	0	54	19
F8	F30	0.00952381	0.293057	0	0	0	0	different	7.46	0	different	1	54	52	106	2	3	0	0	1	53	51
F8	F31	NA	NA	0	0	0	0	different	10.39	0.0484	different	NA	54	69	123	2	5	0	0	0	54	69
F8	F32	NA	NA	1	1	1	0	same	0.26	0	spongers	NA	54	36	90	2	2	2	1	0	54	36
F8	F33	NA	NA	0	0	0	0	different	9.92	0	different	NA	54	124	178	2	6	0	0	0	54	124
F8	F34	0	0.413363	0	0	0	0	different	5.58	0.1612	different	0	54	30	84	2	3	0	0	0	54	30
F8	F35	0	0.291195	0	1	0	0	same	0.33	0	different	0	54	60	114	2	2	2	1	0	54	60
F8	F36	NA	NA	0	0	0	0	NA	10.44	NA	different	NA	54	34	88	2	4	0	0	0	54	34
F8	F37	0	0.43562	1	1	1	0	same	0.58	0	spongers	0	54	31	85	2	2	2	1	0	54	31
F8	F38	0	0.277857	1	1	1	0	same	0.89	0.0364	spongers	0	54	81	135	2	2	2	1	0	54	81
F8	F39	NA	NA	1	1	1	0	same	0.62	0	spongers	NA	54	31	85	2	2	2	1	1	53	30
F8	F40	NA	NA	0	0	0	0	different	11.1	0.0994	different	NA	54	79	133	2	4	0	0	0	54	79
F8	F41	NA	NA	1	1	1	0	same	0.87	0.04	spongers	NA	54	59	113	2	2	2	1	0	54	59
F8	F42	NA	NA	0	1	0	0	NA	3	NA	different	NA	54	14	68	2	1	0	0	0	54	14
F8	F43	NA	NA	0	0	0	0	NA	10.34	NA	different	NA	54	26	80	2	4	0	0	0	54	26
F8	F44	0.0136986	0.476375	1	1	1	0	same	0.12	0	spongers	1	54	20	74	2	2	2	1	1	53	19
F8	F45	0	0.463614	0	1	0	0	same	0.86	0.0201	different	0	54	77	131	2	2	2	1	0	54	77
F8	F46	0	0.531171	1	1	1	0	same	2.08	0.0877	spongers	0	54	67	121	2	2	2	1	0	54	67
F8	F47	0.0135135	0.379474	0	1	0	0	different	0.31	0.0104	different	1	54	21	75	2	2	2	1	1	53	20
F8	F48	0	0.382524	0	1	0	0	NA	0.48	0	different	0	54	26	80	2	2	2	1	0	54	26
F8	F49	NA	NA	0	0	0	0	NA	8.59	NA	different	NA	54	25	79	2	4	0	0	0	54	25
F8	F50	0	0.446003	0	1	0	0	different	1.69	0.0384	different	0	54	36	90	2	2	2	1	0	54	36
F8	F51	0	0.305389	0	0	0	0	different	8.44	0	different	0	54	93	147	2	3	0	0	0	54	93
F8	F52	NA	NA	0	0	0	0	same	8.58	0	different	NA	54	54	108	2	4	0	0	0	54	54
F8	F53	NA	NA	0	0	0	0	same	7.91	0.0355	different	NA	54	36	90	2	4	0	0	0	54	36
F8	F54	0	0.555363	0	1	0	0	different	2.32	0.0391	different	0	54	87	141	2	2	2	1	0	54	87
F8	F55	0	0.583624	0	1	0	0	NA	0.95	NA	different	0	54	27	81	2	2	2	1	0	54	27
F8	F56	NA	NA	0	0	0	0	different	9.82	0.1297	different	NA	54	137	191	2	6	0	0	0	54	137
F8	F57	NA	NA	0	0	0	0	same	7.33	0.0615	different	NA	54	60	114	2	4	0	0	0	54	60
F8	F58	0	0.268436	0	1	0	0	different	2.15	0	different	0	54	11	65	2	1	0	0	0	54	11
F8	F59	0.0104167	0.340982	0	1	0	0	same	0.36	0	different	1	54	43	97	2	2	2	1	1	53	42
F8	F60	0	0.293838	0	0	0	0	different	8.37	0	different	0	54	87	141	2	3	0	0	0	54	87
F8	F61	0.0106383	0.623267	1	1	1	0	same	0.99	0	spongers	1	54	41	95	2	2	2	1	1	53	40
F8	F62	0	0.275184	0	1	0	0	different	2.13	0	different	0	54	11	65	2	1	0	0	0	54	11
F8	F63	0.0114943	0.572569	1	1	1	0	same	2.82	0	spongers	1	54	34	88	2	1	0	0	1	53	33
F8	F64	NA	NA	0	0	0	0	NA	10.85	NA	different	NA	54	29	83	2	4	0	0	0	54	29
F8	F65	NA	NA	0	0	0	0	different	11.72	0	different	NA	54	61	115	2	4	0	0	0	54	61
F8	F66	NA	NA	0	0	0	0	different	10.18	0.0689	different	NA	54	41	95	2	5	0	0	0	54	41
F8	F67	NA	NA	0	0	0	0	NA	8.14	NA	different	NA	54	78	132	2	6	0	0	0	54	78
F8	F68	0.0116279	0.291893	1	1	1	0	same	0.17	0	spongers	1	54	33	87	2	2	2	1	1	53	32
F8	F69	NA	NA	0	0	0	0	different	10.85	0	different	NA	54	46	100	2	4	0	0	0	54	46
F8	F70	NA	NA	0	0	0	0	different	10.48	0	different	NA	54	64	118	2	5	0	0	0	54	64
F8	F71	0.0222222	0.574086	1	1	1	0	NA	1.35	NA	spongers	1	54	38	92	2	2	2	1	2	52	36
F8	F72	0	0.390141	0	1	0	0	different	0.95	0	different	0	54	34	88	2	2	2	1	0	54	34
F8	F73	NA	NA	0	0	0	0	different	9.5	0	different	NA	54	118	172	2	6	0	0	0	54	118
F8	F74	NA	NA	0	0	0	0	different	10.26	0.0475	different	NA	54	99	153	2	6	0	0	0	54	99
F8	F75	NA	NA	0	0	0	0	same	8.48	0.0618	different	NA	54	50	104	2	6	0	0	0	54	50
F9	F1	0.0238095	0.436421	1	1	0	1	NA	1.97	NA	non-spongers	1	19	24	43	2	2	2	1	1	18	23
F9	F2	0	0.388277	1	0	0	1	NA	7.64	NA	non-spongers	0	19	52	71	2	6	0	0	0	19	52
F9	F3	0	0.451717	1	0	0	1	NA	7.51	NA	non-spongers	0	19	67	86	2	3	0	0	0	19	67
F9	F4	NA	NA	1	0	0	1	NA	7.65	NA	non-spongers	NA	19	88	107	2	6	0	0	0	19	88
F9	F5	NA	NA	1	0	0	1	NA	7.4	NA	non-spongers	NA	19	32	51	2	4	0	0	0	19	32
F9	F6	0	0.615448	1	1	0	1	NA	1.91	NA	non-spongers	0	19	19	38	2	1	0	0	0	19	19
F9	F7	0	0.346159	1	0	0	1	NA	10.82	NA	non-spongers	0	19	47	66	2	4	0	0	0	19	47
F9	F8	0	0.355636	0	1	0	0	NA	1.07	NA	different	0	19	54	73	2	2	2	1	0	19	54
F9	F10	NA	NA	1	0	0	1	NA	9.64	NA	non-spongers	NA	19	34	53	2	4	0	0	0	19	34
F9	F11	NA	NA	1	0	0	1	NA	8.75	NA	non-spongers	NA	19	140	159	2	6	0	0	0	19	140
F9	F12	NA	NA	1	0	0	1	NA	7.12	NA	non-spongers	NA	19	24	43	2	4	0	0	0	19	24
F9	F13	0	0.668639	1	1	0	1	NA	2.45	NA	non-spongers	0	19	16	35	2	1	0	0	0	19	16
F9	F14	NA	NA	1	0	0	1	NA	9.05	NA	non-spongers	NA	19	119	138	2	6	0	0	0	19	119
F9	F15	0.0227273	0.61077	1	1	0	1	NA	0.26	NA	non-spongers	1	19	26	45	2	2	2	1	1	18	25
F9	F16	NA	NA	1	0	0	1	NA	10.1	NA	non-spongers	NA	19	15	34	2	6	0	0	0	19	15
F9	F17	0	0.349292	1	0	0	1	NA	9.14	NA	non-spongers	0	19	64	83	2	5	0	0	0	19	64
F9	F18	NA	NA	1	0	0	1	NA	6.91	NA	non-spongers	NA	19	38	57	2	4	0	0	0	19	38
F9	F19	NA	NA	1	0	0	1	NA	7.78	NA	non-spongers	NA	19	82	101	2	6	0	0	0	19	82
F9	F20	0	0.293098	1	0	0	1	NA	9.95	NA	non-spongers	0	19	51	70	2	4	0	0	0	19	51
F9	F21	0	0.453162	1	0	0	1	NA	6.04	NA	non-spongers	0	19	84	103	2	3	0	0	0	19	84
F9	F22	0	0.253849	1	0	0	1	NA	10.14	NA	non-spongers	0	19	14	33	2	4	0	0	0	19	14
F9	F23	0	0.677527	0	1	0	0	NA	1.8	NA	different	0	19	27	46	2	2	2	1	0	19	27
F9	F24	NA	NA	1	0	0	1	NA	6.98	NA	non-spongers	NA	19	48	67	2	4	0	0	0	19	48
F9	F25	0	0.335911	1	0	0	1	NA	9.36	NA	non-spongers	0	19	55	74	2	5	0	0	0	19	55
F9	F26	0	0.358722	0	1	0	0	NA	0.84	NA	different	0	19	35	54	2	2	2	1	0	19	35
F9	F27	0.0212766	0.716958	1	1	0	1	NA	0.04	NA	non-spongers	1	19	29	48	2	2	2	1	1	18	28
F9	F28	0	0.359552	0	1	0	0	NA	0.38	NA	different	0	19	24	43	2	2	2	1	0	19	24
F9	F29	0.0857143	0.768429	1	1	0	1	NA	0.33	NA	non-spongers	1	19	19	38	2	2	2	1	3	16	16
F9	F30	0	0.266599	1	0	0	1	NA	6.39	NA	non-spongers	0	19	52	71	2	3	0	0	0	19	52
F9	F31	0	0.35806	1	0	0	1	NA	9.32	NA	non-spongers	0	19	69	88	2	5	0	0	0	19	69
F9	F32	0	0.501711	0	1	0	0	NA	0.81	NA	different	0	19	36	55	2	2	2	1	0	19	36
F9	F33	0	0.326846	1	0	0	1	NA	8.85	NA	non-spongers	0	19	124	143	2	6	0	0	0	19	124
F9	F34	0	0.459217	1	0	0	1	NA	4.51	NA	non-spongers	0	19	30	49	2	3	0	0	0	19	30
F9	F35	0.0394737	0.457956	1	1	0	1	NA	0.74	NA	non-spongers	1	19	60	79	2	2	2	1	3	16	57
F9	F36	0	0.306328	1	0	0	1	NA	9.37	NA	non-spongers	0	19	34	53	2	4	0	0	0	19	34
F9	F37	0	0.7377	0	1	0	0	NA	0.49	NA	different	0	19	31	50	2	2	2	1	0	19	31
F9	F38	0.0309278	0.541732	0	1	0	0	NA	0.18	NA	different	1	19	81	100	2	2	2	1	3	16	78
F9	F39	0	0.538233	0	1	0	0	NA	0.45	NA	different	0	19	31	50	2	2	2	1	0	19	31
F9	F40	0	0.29392	1	0	0	1	NA	10.03	NA	non-spongers	0	19	79	98	2	4	0	0	0	19	79
F9	F41	0.012987	0.419039	0	1	0	0	NA	0.2	NA	different	1	19	59	78	2	2	2	1	1	18	58
F9	F42	0	0.566009	1	1	0	1	NA	1.93	NA	non-spongers	0	19	14	33	2	1	0	0	0	19	14
F9	F43	NA	NA	1	0	0	1	NA	9.27	NA	non-spongers	NA	19	26	45	2	4	0	0	0	19	26
F9	F44	NA	NA	0	1	0	0	NA	0.95	NA	different	NA	19	20	39	2	2	2	1	0	19	20
F9	F45	0.0212766	0.482818	1	1	0	1	NA	0.21	NA	non-spongers	1	19	77	96	2	2	2	1	2	17	75
F9	F46	0	0.410598	0	1	0	0	NA	1.01	NA	different	0	19	67	86	2	2	2	1	0	19	67
F9	F47	NA	NA	1	1	0	1	NA	0.76	NA	non-spongers	NA	19	21	40	2	2	2	1	1	18	20
F9	F48	0.0714286	0.525814	1	1	0	1	NA	0.59	NA	non-spongers	1	19	26	45	2	2	2	1	3	16	23
F9	F49	NA	NA	1	0	0	1	NA	7.52	NA	non-spongers	NA	19	25	44	2	4	0	0	0	19	25
F9	F50	0.0784314	0.765642	1	1	0	1	NA	0.62	NA	non-spongers	1	19	36	55	2	2	2	1	4	15	32
F9	F51	0	0.504077	1	0	0	1	NA	7.37	NA	non-spongers	0	19	93	112	2	3	0	0	0	19	93
F9	F52	NA	NA	1	0	0	1	NA	7.51	NA	non-spongers	NA	19	54	73	2	4	0	0	0	19	54
F9	F53	NA	NA	1	0	0	1	NA	6.84	NA	non-spongers	NA	19	36	55	2	4	0	0	0	19	36
F9	F54	0	0.408638	1	1	0	1	NA	1.25	NA	non-spongers	0	19	87	106	2	2	2	1	0	19	87
F9	F55	0.0454545	0.385924	1	1	0	1	NA	0.12	NA	non-spongers	1	19	27	46	2	2	2	1	2	17	25
F9	F56	0	0.320435	1	0	0	1	NA	8.75	NA	non-spongers	0	19	137	156	2	6	0	0	0	19	137
F9	F57	NA	NA	1	0	0	1	NA	6.26	NA	non-spongers	NA	19	60	79	2	4	0	0	0	19	60
F9	F58	0	0.669347	1	1	0	1	NA	1.08	NA	non-spongers	0	19	11	30	2	1	0	0	0	19	11
F9	F59	0.0689655	0.664354	1	1	0	1	NA	0.71	NA	non-spongers	1	19	43	62	2	2	2	1	4	15	39
F9	F60	0	0.356683	1	0	0	1	NA	7.3	NA	non-spongers	0	19	87	106	2	3	0	0	0	19	87
F9	F61	0	0.369714	0	1	0	0	NA	0.08	NA	different	0	19	41	60	2	2	2	1	0	19	41
F9	F62	0	0.550054	1	1	0	1	NA	1.06	NA	non-spongers	0	19	11	30	2	1	0	0	0	19	11
F9	F63	0	0.551571	0	1	0	0	NA	1.75	NA	different	0	19	34	53	2	1	0	0	0	19	34
F9	F64	NA	NA	1	0	0	1	NA	9.78	NA	non-spongers	NA	19	29	48	2	4	0	0	0	19	29
F9	F65	NA	NA	1	0	0	1	NA	10.65	NA	non-spongers	NA	19	61	80	2	4	0	0	0	19	61
F9	F66	0	0.313829	1	0	0	1	NA	9.11	NA	non-spongers	0	19	41	60	2	5	0	0	0	19	41
F9	F67	0	0.356729	1	0	0	1	NA	7.07	NA	non-spongers	0	19	78	97	2	6	0	0	0	19	78
F9	F68	0	0.614938	0	1	0	0	NA	1.24	NA	different	0	19	33	52	2	2	2	1	0	19	33
F9	F69	NA	NA	1	0	0	1	NA	9.78	NA	non-spongers	NA	19	46	65	2	4	0	0	0	19	46
F9	F70	0	0.338551	1	0	0	1	NA	9.41	NA	non-spongers	0	19	64	83	2	5	0	0	0	19	64
F9	F71	0	0.421127	0	1	0	0	NA	0.28	NA	different	0	19	38	57	2	2	2	1	0	19	38
F9	F72	0.0392157	0.712681	1	1	0	1	NA	0.12	NA	non-spongers	1	19	34	53	2	2	2	1	2	17	32
F9	F73	0	0.375526	1	0	0	1	NA	8.43	NA	non-spongers	0	19	118	137	2	6	0	0	0	19	118
F9	F74	0	0.288411	1	0	0	1	NA	9.19	NA	non-spongers	0	19	99	118	2	6	0	0	0	19	99
F9	F75	0	0.525576	1	0	0	1	NA	7.41	NA	non-spongers	0	19	50	69	2	6	0	0	0	19	50
F10	F1	NA	NA	1	0	0	1	NA	7.67	NA	non-spongers	NA	34	24	58	4	2	0	0	0	34	24
F10	F2	0	0.292402	1	1	0	1	same	2	0	non-spongers	0	34	52	86	4	6	0	0	0	34	52
F10	F3	NA	NA	1	1	0	1	same	2.13	0.0075	non-spongers	NA	34	67	101	4	3	0	0	0	34	67
F10	F4	0.0166667	0.339539	1	1	0	1	different	1.99	0.1278	non-spongers	1	34	88	122	4	6	0	0	2	32	86
F10	F5	NA	NA	1	1	0	1	different	2.24	0	non-spongers	NA	34	32	66	4	4	4	1	0	34	32
F10	F6	0	0.25837	1	0	0	1	same	7.73	0	non-spongers	0	34	19	53	4	1	0	0	0	34	19
F10	F7	0.0253165	0.509998	1	1	0	1	NA	1.18	NA	non-spongers	1	34	47	81	4	4	4	1	2	32	45
F10	F8	NA	NA	0	0	0	0	different	10.71	0.0009	different	NA	34	54	88	4	2	0	0	0	34	54
F10	F9	NA	NA	1	0	0	1	NA	9.64	NA	non-spongers	NA	34	19	53	4	2	0	0	0	34	19
F10	F11	0.00578035	0.277896	1	1	0	1	different	0.89	0.0896	non-spongers	1	34	140	174	4	6	0	0	1	33	139
F10	F12	NA	NA	1	1	0	1	NA	2.52	NA	non-spongers	NA	34	24	58	4	4	4	1	0	34	24
F10	F13	NA	NA	1	0	0	1	NA	7.19	0	non-spongers	NA	34	16	50	4	1	0	0	0	34	16
F10	F14	0.00657895	0.264469	1	1	0	1	different	0.59	0	non-spongers	1	34	119	153	4	6	0	0	1	33	118
F10	F15	NA	NA	1	0	0	1	different	9.9	0	non-spongers	NA	34	26	60	4	2	0	0	0	34	26
F10	F16	NA	NA	1	1	0	1	different	0.46	0.0197	non-spongers	NA	34	15	49	4	6	0	0	0	34	15
F10	F17	0.0208333	0.496563	1	1	0	1	NA	0.5	0	non-spongers	1	34	64	98	4	5	0	0	2	32	62
F10	F18	NA	NA	1	1	0	1	different	2.73	0	non-spongers	NA	34	38	72	4	4	4	1	0	34	38
F10	F19	0.0175439	0.323616	1	1	0	1	different	1.86	0.0909	non-spongers	1	34	82	116	4	6	0	0	2	32	80
F10	F20	0.0119048	0.382699	1	1	0	1	same	0.31	0.0722	non-spongers	1	34	51	85	4	4	4	1	1	33	50
F10	F21	NA	NA	1	1	0	1	same	3.6	0	non-spongers	NA	34	84	118	4	3	0	0	0	34	84
F10	F22	0.0434783	0.458493	1	1	0	1	different	0.5	0	non-spongers	1	34	14	48	4	4	4	1	2	32	12
F10	F23	0	0.291648	0	0	0	0	different	7.84	0	different	0	34	27	61	4	2	0	0	0	34	27
F10	F24	NA	NA	1	1	0	1	different	2.66	0	non-spongers	NA	34	48	82	4	4	4	1	0	34	48
F10	F25	0	0.428472	1	1	0	1	NA	0.28	NA	non-spongers	0	34	55	89	4	5	0	0	0	34	55
F10	F26	NA	NA	0	0	0	0	different	10.48	0	different	NA	34	35	69	4	2	0	0	0	34	35
F10	F27	NA	NA	1	0	0	1	different	9.6	0	non-spongers	NA	34	29	63	4	2	0	0	0	34	29
F10	F28	NA	NA	0	0	0	0	different	9.26	0.0335	different	NA	34	24	58	4	2	0	0	0	34	24
F10	F29	NA	NA	1	0	0	1	NA	9.31	NA	non-spongers	NA	34	19	53	4	2	0	0	0	34	19
F10	F30	NA	NA	1	1	0	1	same	3.25	0	non-spongers	NA	34	52	86	4	3	0	0	0	34	52
F10	F31	0.03	0.463981	1	1	0	1	different	0.32	0.0331	non-spongers	1	34	69	103	4	5	0	0	3	31	66
F10	F32	NA	NA	0	0	0	0	different	10.45	0	different	NA	34	36	70	4	2	0	0	0	34	36
F10	F33	0.0128205	0.266132	1	1	0	1	different	0.79	0	non-spongers	1	34	124	158	4	6	0	0	2	32	122
F10	F34	NA	NA	1	1	0	1	same	5.13	0	non-spongers	NA	34	30	64	4	3	0	0	0	34	30
F10	F35	NA	NA	1	0	0	1	different	10.38	0	non-spongers	NA	34	60	94	4	2	0	0	0	34	60
F10	F36	0	0.423539	1	1	0	1	NA	0.27	NA	non-spongers	0	34	34	68	4	4	4	1	0	34	34
F10	F37	NA	NA	0	0	0	0	different	10.13	0	different	NA	34	31	65	4	2	0	0	0	34	31
F10	F38	NA	NA	0	0	0	0	different	9.82	0	different	NA	34	81	115	4	2	0	0	0	34	81
F10	F39	NA	NA	0	0	0	0	different	10.09	0.013	different	NA	34	31	65	4	2	0	0	0	34	31
F10	F40	0	0.375541	1	1	0	1	same	0.39	0	non-spongers	0	34	79	113	4	4	4	1	0	34	79
F10	F41	NA	NA	0	0	0	0	different	9.84	0.0117	different	NA	34	59	93	4	2	0	0	0	34	59
F10	F42	NA	NA	1	0	0	1	NA	7.71	NA	non-spongers	NA	34	14	48	4	1	0	0	0	34	14
F10	F43	0	0.4328	1	1	0	1	NA	0.37	NA	non-spongers	0	34	26	60	4	4	4	1	0	34	26
F10	F44	NA	NA	0	0	0	0	different	10.59	0	different	NA	34	20	54	4	2	0	0	0	34	20
F10	F45	NA	NA	1	0	0	1	different	9.85	0.0292	non-spongers	NA	34	77	111	4	2	0	0	0	34	77
F10	F46	NA	NA	0	0	0	0	different	8.63	0	different	NA	34	67	101	4	2	0	0	0	34	67
F10	F47	NA	NA	1	0	0	1	different	10.4	0.111	non-spongers	NA	34	21	55	4	2	0	0	0	34	21
F10	F48	NA	NA	1	0	0	1	NA	10.23	0	non-spongers	NA	34	26	60	4	2	0	0	0	34	26
F10	F49	NA	NA	1	1	0	1	NA	2.12	NA	non-spongers	NA	34	25	59	4	4	4	1	0	34	25
F10	F50	NA	NA	1	0	0	1	different	9.02	0.0566	non-spongers	NA	34	36	70	4	2	0	0	0	34	36
F10	F51	NA	NA	1	1	0	1	same	2.27	0	non-spongers	NA	34	93	127	4	3	0	0	0	34	93
F10	F52	0	0.342197	1	1	0	1	different	2.13	0	non-spongers	0	34	54	88	4	4	4	1	0	34	54
F10	F53	NA	NA	1	1	0	1	different	2.8	0	non-spongers	NA	34	36	70	4	4	4	1	0	34	36
F10	F54	NA	NA	1	0	0	1	same	8.39	0	non-spongers	NA	34	87	121	4	2	0	0	0	34	87
F10	F55	NA	NA	1	0	0	1	NA	9.76	NA	non-spongers	NA	34	27	61	4	2	0	0	0	34	27
F10	F56	NA	NA	1	1	0	1	same	0.89	0.0346	non-spongers	NA	34	137	171	4	6	0	0	1	33	136
F10	F57	0	0.389984	1	1	0	1	different	3.38	0.0319	non-spongers	0	34	60	94	4	4	4	1	0	34	60
F10	F58	NA	NA	1	0	0	1	same	8.56	0.0523	non-spongers	NA	34	11	45	4	1	0	0	0	34	11
F10	F59	NA	NA	1	0	0	1	different	10.35	0	non-spongers	NA	34	43	77	4	2	0	0	0	34	43
F10	F60	NA	NA	1	1	0	1	same	2.34	0	non-spongers	NA	34	87	121	4	3	0	0	0	34	87
F10	F61	NA	NA	0	0	0	0	different	9.72	0	different	NA	34	41	75	4	2	0	0	0	34	41
F10	F62	NA	NA	1	0	0	1	same	8.58	0.075	non-spongers	NA	34	11	45	4	1	0	0	0	34	11
F10	F63	NA	NA	0	0	0	0	different	7.89	0.0339	different	NA	34	34	68	4	1	0	0	0	34	34
F10	F64	NA	NA	1	1	0	1	NA	0.14	NA	non-spongers	NA	34	29	63	4	4	4	1	0	34	29
F10	F65	0	0.428777	1	1	0	1	same	1.01	0.0622	non-spongers	0	34	61	95	4	4	4	1	0	34	61
F10	F66	0.0135135	0.372052	1	1	0	1	different	0.53	0	non-spongers	1	34	41	75	4	5	0	0	1	33	40
F10	F67	0.00900901	0.415698	1	1	0	1	NA	2.57	NA	non-spongers	1	34	78	112	4	6	0	0	1	33	77
F10	F68	NA	NA	0	0	0	0	different	10.88	0	different	NA	34	33	67	4	2	0	0	0	34	33
F10	F69	0.0126582	0.266815	1	1	0	1	same	0.14	0	non-spongers	1	34	46	80	4	4	4	1	1	33	45
F10	F70	0	0.437175	1	1	0	1	different	0.23	0.0478	non-spongers	0	34	64	98	4	5	0	0	0	34	64
F10	F71	NA	NA	0	0	0	0	NA	9.36	NA	different	NA	34	38	72	4	2	0	0	0	34	38
F10	F72	NA	NA	1	0	0	1	different	9.76	0	non-spongers	NA	34	34	68	4	2	0	0	0	34	34
F10	F73	0	0.278423	1	1	0	1	same	1.21	0	non-spongers	0	34	118	152	4	6	0	0	0	34	118
F10	F74	NA	NA	1	1	0	1	same	0.45	0	non-spongers	NA	34	99	133	4	6	0	0	0	34	99
F10	F75	0	0.373328	1	1	0	1	different	2.23	0.2131	non-spongers	0	34	50	84	4	6	0	0	0	34	50
F11	F1	NA	NA	1	0	0	1	NA	6.78	NA	non-spongers	NA	140	24	164	6	2	0	0	0	140	24
F11	F2	0.0105263	0.6543	1	1	0	1	different	1.11	0.0568	non-spongers	1	140	52	192	6	6	6	1	2	138	50
F11	F3	NA	NA	1	1	0	1	different	1.24	0	non-spongers	NA	140	67	207	6	3	0	0	1	139	66
F11	F4	0.0805687	0.719972	1	1	0	1	same	1.1	0.1763	non-spongers	1	140	88	228	6	6	6	1	17	123	71
F11	F5	NA	NA	1	1	0	1	same	1.35	0.0309	non-spongers	NA	140	32	172	6	4	0	0	0	140	32
F11	F6	NA	NA	1	0	0	1	different	6.84	0	non-spongers	NA	140	19	159	6	1	0	0	0	140	19
F11	F7	0.00537634	0.483336	1	1	0	1	NA	2.07	NA	non-spongers	1	140	47	187	6	4	0	0	1	139	46
F11	F8	NA	NA	0	0	0	0	same	9.82	0.0056	different	NA	140	54	194	6	2	0	0	0	140	54
F11	F9	NA	NA	1	0	0	1	NA	8.75	NA	non-spongers	NA	140	19	159	6	2	0	0	0	140	19
F11	F10	0.00578035	0.277896	1	1	0	1	different	0.89	0.0896	non-spongers	1	140	34	174	6	4	0	0	1	139	33
F11	F12	NA	NA	1	1	0	1	NA	1.63	NA	non-spongers	NA	140	24	164	6	4	0	0	0	140	24
F11	F13	NA	NA	1	0	0	1	NA	6.3	0	non-spongers	NA	140	16	156	6	1	0	0	0	140	16
F11	F14	0.282178	0.85732	1	1	0	1	same	0.3	0	non-spongers	1	140	119	259	6	6	6	1	57	83	62
F11	F15	NA	NA	1	0	0	1	different	9.01	0	non-spongers	NA	140	26	166	6	2	0	0	0	140	26
F11	F16	0	0.278438	1	1	0	1	same	1.35	0	non-spongers	0	140	15	155	6	6	6	1	0	140	15
F11	F17	0.0149254	0.461722	1	1	0	1	NA	0.39	0	non-spongers	1	140	64	204	6	5	0	0	3	137	61
F11	F18	NA	NA	1	1	0	1	same	1.84	0	non-spongers	NA	140	38	178	6	4	0	0	0	140	38
F11	F19	0.0724638	0.733045	1	1	0	1	same	0.97	0.1379	non-spongers	1	140	82	222	6	6	6	1	15	125	67
F11	F20	0.010582	0.652261	1	1	0	1	different	1.2	0	non-spongers	1	140	51	191	6	4	0	0	2	138	49
F11	F21	NA	NA	1	1	0	1	different	2.71	0	non-spongers	NA	140	84	224	6	3	0	0	2	138	82
F11	F22	0.0131579	0.301214	1	1	0	1	different	1.39	0	non-spongers	1	140	14	154	6	4	0	0	2	138	12
F11	F23	NA	NA	0	0	0	0	same	6.95	0	different	NA	140	27	167	6	2	0	0	0	140	27
F11	F24	NA	NA	1	1	0	1	same	1.77	0	non-spongers	NA	140	48	188	6	4	0	0	0	140	48
F11	F25	0.015625	0.58568	1	1	0	1	NA	0.61	NA	non-spongers	1	140	55	195	6	5	0	0	3	137	52
F11	F26	NA	NA	0	0	0	0	same	9.59	0	different	NA	140	35	175	6	2	0	0	0	140	35
F11	F27	NA	NA	1	0	0	1	same	8.71	0	non-spongers	NA	140	29	169	6	2	0	0	0	140	29
F11	F28	NA	NA	0	0	0	0	same	8.37	0	different	NA	140	24	164	6	2	0	0	0	140	24
F11	F29	NA	NA	1	0	0	1	NA	8.42	NA	non-spongers	NA	140	19	159	6	2	0	0	0	140	19
F11	F30	NA	NA	1	1	0	1	different	2.36	0	non-spongers	NA	140	52	192	6	3	0	0	1	139	51
F11	F31	0.0245098	0.522933	1	1	0	1	different	0.57	0	non-spongers	1	140	69	209	6	5	0	0	5	135	64
F11	F32	NA	NA	0	0	0	0	same	9.56	0	different	NA	140	36	176	6	2	0	0	0	140	36
F11	F33	0.104603	0.626844	1	1	0	1	different	0.1	0	non-spongers	1	140	124	264	6	6	6	1	25	115	99
F11	F34	0	0.309474	1	1	0	1	different	4.24	0	non-spongers	0	140	30	170	6	3	0	0	0	140	30
F11	F35	NA	NA	1	0	0	1	same	9.49	0	non-spongers	NA	140	60	200	6	2	0	0	0	140	60
F11	F36	0	0.405537	1	1	0	1	NA	0.62	NA	non-spongers	0	140	34	174	6	4	0	0	0	140	34
F11	F37	NA	NA	0	0	0	0	same	9.24	0	different	NA	140	31	171	6	2	0	0	0	140	31
F11	F38	NA	NA	0	0	0	0	same	8.93	0	different	NA	140	81	221	6	2	0	0	0	140	81
F11	F39	NA	NA	0	0	0	0	same	9.2	0	different	NA	140	31	171	6	2	0	0	0	140	31
F11	F40	0.028169	0.731052	1	1	0	1	different	1.28	0	non-spongers	1	140	79	219	6	4	0	0	6	134	73
F11	F41	NA	NA	0	0	0	0	same	8.95	0	different	NA	140	59	199	6	2	0	0	0	140	59
F11	F42	NA	NA	1	0	0	1	NA	6.82	NA	non-spongers	NA	140	14	154	6	1	0	0	0	140	14
F11	F43	0.00606061	0.506347	1	1	0	1	NA	0.52	NA	non-spongers	1	140	26	166	6	4	0	0	1	139	25
F11	F44	NA	NA	0	0	0	0	same	9.7	0	different	NA	140	20	160	6	2	0	0	0	140	20
F11	F45	NA	NA	1	0	0	1	same	8.96	0	non-spongers	NA	140	77	217	6	2	0	0	0	140	77
F11	F46	NA	NA	0	0	0	0	same	7.74	0	different	NA	140	67	207	6	2	0	0	0	140	67
F11	F47	NA	NA	1	0	0	1	different	9.51	0	non-spongers	NA	140	21	161	6	2	0	0	0	140	21
F11	F48	NA	NA	1	0	0	1	NA	9.34	0.0063	non-spongers	NA	140	26	166	6	2	0	0	0	140	26
F11	F49	NA	NA	1	1	0	1	NA	1.23	NA	non-spongers	NA	140	25	165	6	4	0	0	0	140	25
F11	F50	NA	NA	1	0	0	1	different	8.13	0	non-spongers	NA	140	36	176	6	2	0	0	0	140	36
F11	F51	0	0.349303	1	1	0	1	different	1.38	0	non-spongers	0	140	93	233	6	3	0	0	0	140	93
F11	F52	NA	NA	1	1	0	1	same	1.24	0	non-spongers	NA	140	54	194	6	4	0	0	4	136	50
F11	F53	NA	NA	1	1	0	1	same	1.91	0	non-spongers	NA	140	36	176	6	4	0	0	0	140	36
F11	F54	NA	NA	1	0	0	1	different	7.5	0	non-spongers	NA	140	87	227	6	2	0	0	2	138	85
F11	F55	NA	NA	1	0	0	1	NA	8.87	NA	non-spongers	NA	140	27	167	6	2	0	0	0	140	27
F11	F56	0.121457	0.536838	1	1	0	1	different	0	0	non-spongers	1	140	137	277	6	6	6	1	30	110	107
F11	F57	0.00502513	0.285788	1	1	0	1	same	2.49	0	non-spongers	1	140	60	200	6	4	0	0	1	139	59
F11	F58	NA	NA	1	0	0	1	different	7.67	0	non-spongers	NA	140	11	151	6	1	0	0	0	140	11
F11	F59	NA	NA	1	0	0	1	same	9.46	0	non-spongers	NA	140	43	183	6	2	0	0	0	140	43
F11	F60	NA	NA	1	1	0	1	different	1.45	0	non-spongers	NA	140	87	227	6	3	0	0	1	139	86
F11	F61	NA	NA	0	0	0	0	same	8.83	0	different	NA	140	41	181	6	2	0	0	0	140	41
F11	F62	NA	NA	1	0	0	1	different	7.69	0	non-spongers	NA	140	11	151	6	1	0	0	0	140	11
F11	F63	NA	NA	0	0	0	0	same	7	0	different	NA	140	34	174	6	1	0	0	0	140	34
F11	F64	NA	NA	1	1	0	1	NA	1.03	NA	non-spongers	NA	140	29	169	6	4	0	0	1	139	28
F11	F65	0.0100503	0.605314	1	1	0	1	different	1.9	0	non-spongers	1	140	61	201	6	4	0	0	2	138	59
F11	F66	0.00555556	0.63032	1	1	0	1	different	0.36	0	non-spongers	1	140	41	181	6	5	0	0	1	139	40
F11	F67	0.0738916	0.563726	1	1	0	1	NA	1.68	NA	non-spongers	1	140	78	218	6	6	6	1	15	125	63
F11	F68	NA	NA	0	0	0	0	same	9.99	0	different	NA	140	33	173	6	2	0	0	0	140	33
F11	F69	0.0333333	0.30637	1	1	0	1	different	1.03	0	non-spongers	1	140	46	186	6	4	0	0	6	134	40
F11	F70	0.02	0.553624	1	1	0	1	different	0.66	0	non-spongers	1	140	64	204	6	5	0	0	4	136	60
F11	F71	NA	NA	0	0	0	0	NA	8.47	NA	different	NA	140	38	178	6	2	0	0	0	140	38
F11	F72	NA	NA	1	0	0	1	different	8.87	0	non-spongers	NA	140	34	174	6	2	0	0	0	140	34
F11	F73	0.136564	0.510364	1	1	0	1	different	0.32	0	non-spongers	1	140	118	258	6	6	6	1	31	109	87
F11	F74	0.0528634	0.569119	1	1	0	1	different	0.44	0	non-spongers	1	140	99	239	6	6	6	1	12	128	87
F11	F75	0.0555556	0.480187	1	1	0	1	same	1.34	0	non-spongers	1	140	50	190	6	6	6	1	10	130	40
F12	F1	NA	NA	1	0	0	1	NA	5.15	NA	non-spongers	NA	24	24	48	4	2	0	0	0	24	24
F12	F2	NA	NA	1	1	0	1	NA	0.52	NA	non-spongers	NA	24	52	76	4	6	0	0	0	24	52
F12	F3	NA	NA	1	1	0	1	NA	0.39	NA	non-spongers	NA	24	67	91	4	3	0	0	0	24	67
F12	F4	NA	NA	1	1	0	1	NA	0.53	NA	non-spongers	NA	24	88	112	4	6	0	0	0	24	88
F12	F5	0.037037	0.554518	1	1	0	1	NA	0.28	NA	non-spongers	1	24	32	56	4	4	4	1	2	22	30
F12	F6	NA	NA	1	0	0	1	NA	5.21	NA	non-spongers	NA	24	19	43	4	1	0	0	0	24	19
F12	F7	0	0.250505	1	1	0	1	NA	3.7	NA	non-spongers	0	24	47	71	4	4	4	1	0	24	47
F12	F8	NA	NA	0	0	0	0	NA	8.19	NA	different	NA	24	54	78	4	2	0	0	0	24	54
F12	F9	NA	NA	1	0	0	1	NA	7.12	NA	non-spongers	NA	24	19	43	4	2	0	0	0	24	19
F12	F10	NA	NA	1	1	0	1	NA	2.52	NA	non-spongers	NA	24	34	58	4	4	4	1	0	24	34
F12	F11	NA	NA	1	1	0	1	NA	1.63	NA	non-spongers	NA	24	140	164	4	6	0	0	0	24	140
F12	F13	NA	NA	1	0	0	1	NA	4.67	NA	non-spongers	NA	24	16	40	4	1	0	0	0	24	16
F12	F14	NA	NA	1	1	0	1	NA	1.93	NA	non-spongers	NA	24	119	143	4	6	0	0	0	24	119
F12	F15	NA	NA	1	0	0	1	NA	7.38	NA	non-spongers	NA	24	26	50	4	2	0	0	0	24	26
F12	F16	0	0.542462	1	1	0	1	NA	2.98	NA	non-spongers	0	24	15	39	4	6	0	0	0	24	15
F12	F17	NA	NA	1	1	0	1	NA	2.02	NA	non-spongers	NA	24	64	88	4	5	0	0	0	24	64
F12	F18	0.215686	0.780158	1	1	0	1	NA	0.21	NA	non-spongers	1	24	38	62	4	4	4	1	11	13	27
F12	F19	NA	NA	1	1	0	1	NA	0.66	NA	non-spongers	NA	24	82	106	4	6	0	0	0	24	82
F12	F20	NA	NA	1	1	0	1	NA	2.83	NA	non-spongers	NA	24	51	75	4	4	4	1	0	24	51
F12	F21	NA	NA	1	1	0	1	NA	1.08	NA	non-spongers	NA	24	84	108	4	3	0	0	0	24	84
F12	F22	0	0.29328	1	1	0	1	NA	3.02	NA	non-spongers	0	24	14	38	4	4	4	1	0	24	14
F12	F23	NA	NA	0	0	0	0	NA	5.32	NA	different	NA	24	27	51	4	2	0	0	0	24	27
F12	F24	0	0.606173	1	1	0	1	NA	0.14	NA	non-spongers	0	24	48	72	4	4	4	1	0	24	48
F12	F25	NA	NA	1	1	0	1	NA	2.24	NA	non-spongers	NA	24	55	79	4	5	0	0	0	24	55
F12	F26	NA	NA	0	0	0	0	NA	7.96	NA	different	NA	24	35	59	4	2	0	0	0	24	35
F12	F27	NA	NA	1	0	0	1	NA	7.08	NA	non-spongers	NA	24	29	53	4	2	0	0	0	24	29
F12	F28	NA	NA	0	0	0	0	NA	6.74	NA	different	NA	24	24	48	4	2	0	0	0	24	24
F12	F29	NA	NA	1	0	0	1	NA	6.79	NA	non-spongers	NA	24	19	43	4	2	0	0	0	24	19
F12	F30	NA	NA	1	1	0	1	NA	0.73	NA	non-spongers	NA	24	52	76	4	3	0	0	0	24	52
F12	F31	NA	NA	1	1	0	1	NA	2.2	NA	non-spongers	NA	24	69	93	4	5	0	0	0	24	69
F12	F32	NA	NA	0	0	0	0	NA	7.93	NA	different	NA	24	36	60	4	2	0	0	0	24	36
F12	F33	NA	NA	1	1	0	1	NA	1.73	NA	non-spongers	NA	24	124	148	4	6	0	0	1	23	123
F12	F34	NA	NA	1	1	0	1	NA	2.61	NA	non-spongers	NA	24	30	54	4	3	0	0	0	24	30
F12	F35	NA	NA	1	0	0	1	NA	7.86	NA	non-spongers	NA	24	60	84	4	2	0	0	0	24	60
F12	F36	0	0.434526	1	1	0	1	NA	2.25	NA	non-spongers	0	24	34	58	4	4	4	1	0	24	34
F12	F37	NA	NA	0	0	0	0	NA	7.61	NA	different	NA	24	31	55	4	2	0	0	0	24	31
F12	F38	NA	NA	0	0	0	0	NA	7.3	NA	different	NA	24	81	105	4	2	0	0	0	24	81
F12	F39	NA	NA	0	0	0	0	NA	7.57	NA	different	NA	24	31	55	4	2	0	0	0	24	31
F12	F40	NA	NA	1	1	0	1	NA	2.91	NA	non-spongers	NA	24	79	103	4	4	4	1	0	24	79
F12	F41	NA	NA	0	0	0	0	NA	7.32	NA	different	NA	24	59	83	4	2	0	0	0	24	59
F12	F42	NA	NA	1	0	0	1	NA	5.19	NA	non-spongers	NA	24	14	38	4	1	0	0	0	24	14
F12	F43	NA	NA	1	1	0	1	NA	2.15	NA	non-spongers	NA	24	26	50	4	4	4	1	0	24	26
F12	F44	NA	NA	0	0	0	0	NA	8.07	NA	different	NA	24	20	44	4	2	0	0	0	24	20
F12	F45	NA	NA	1	0	0	1	NA	7.33	NA	non-spongers	NA	24	77	101	4	2	0	0	0	24	77
F12	F46	NA	NA	0	0	0	0	NA	6.11	NA	different	NA	24	67	91	4	2	0	0	0	24	67
F12	F47	NA	NA	1	0	0	1	NA	7.88	NA	non-spongers	NA	24	21	45	4	2	0	0	0	24	21
F12	F48	NA	NA	1	0	0	1	NA	7.71	NA	non-spongers	NA	24	26	50	4	2	0	0	0	24	26
F12	F49	0.113636	0.647274	1	1	0	1	NA	0.4	NA	non-spongers	1	24	25	49	4	4	4	1	5	19	20
F12	F50	NA	NA	1	0	0	1	NA	6.5	NA	non-spongers	NA	24	36	60	4	2	0	0	0	24	36
F12	F51	NA	NA	1	1	0	1	NA	0.25	NA	non-spongers	NA	24	93	117	4	3	0	0	0	24	93
F12	F52	0.0985915	0.57016	1	1	0	1	NA	0.39	NA	non-spongers	1	24	54	78	4	4	4	1	7	17	47
F12	F53	0.0526316	0.553851	1	1	0	1	NA	0.28	NA	non-spongers	1	24	36	60	4	4	4	1	3	21	33
F12	F54	NA	NA	1	0	0	1	NA	5.87	NA	non-spongers	NA	24	87	111	4	2	0	0	0	24	87
F12	F55	NA	NA	1	0	0	1	NA	7.24	NA	non-spongers	NA	24	27	51	4	2	0	0	0	24	27
F12	F56	NA	NA	1	1	0	1	NA	1.63	NA	non-spongers	NA	24	137	161	4	6	0	0	0	24	137
F12	F57	0	0.430965	1	1	0	1	NA	0.86	NA	non-spongers	0	24	60	84	4	4	4	1	0	24	60
F12	F58	NA	NA	1	0	0	1	NA	6.04	NA	non-spongers	NA	24	11	35	4	1	0	0	0	24	11
F12	F59	NA	NA	1	0	0	1	NA	7.83	NA	non-spongers	NA	24	43	67	4	2	0	0	0	24	43
F12	F60	NA	NA	1	1	0	1	NA	0.18	NA	non-spongers	NA	24	87	111	4	3	0	0	0	24	87
F12	F61	NA	NA	0	0	0	0	NA	7.2	NA	different	NA	24	41	65	4	2	0	0	0	24	41
F12	F62	NA	NA	1	0	0	1	NA	6.06	NA	non-spongers	NA	24	11	35	4	1	0	0	0	24	11
F12	F63	NA	NA	0	0	0	0	NA	5.37	NA	different	NA	24	34	58	4	1	0	0	0	24	34
F12	F64	0	0.439633	1	1	0	1	NA	2.66	NA	non-spongers	0	24	29	53	4	4	4	1	0	24	29
F12	F65	NA	NA	1	1	0	1	NA	3.53	NA	non-spongers	NA	24	61	85	4	4	4	1	0	24	61
F12	F66	NA	NA	1	1	0	1	NA	1.99	NA	non-spongers	NA	24	41	65	4	5	0	0	0	24	41
F12	F67	NA	NA	1	1	0	1	NA	0.05	NA	non-spongers	NA	24	78	102	4	6	0	0	0	24	78
F12	F68	NA	NA	0	0	0	0	NA	8.36	NA	different	NA	24	33	57	4	2	0	0	0	24	33
F12	F69	0.0294118	0.576552	1	1	0	1	NA	2.66	NA	non-spongers	1	24	46	70	4	4	4	1	2	22	44
F12	F70	NA	NA	1	1	0	1	NA	2.29	NA	non-spongers	NA	24	64	88	4	5	0	0	0	24	64
F12	F71	NA	NA	0	0	0	0	NA	6.84	NA	different	NA	24	38	62	4	2	0	0	0	24	38
F12	F72	NA	NA	1	0	0	1	NA	7.24	NA	non-spongers	NA	24	34	58	4	2	0	0	0	24	34
F12	F73	NA	NA	1	1	0	1	NA	1.31	NA	non-spongers	NA	24	118	142	4	6	0	0	0	24	118
F12	F74	NA	NA	1	1	0	1	NA	2.07	NA	non-spongers	NA	24	99	123	4	6	0	0	0	24	99
F12	F75	NA	NA	1	1	0	1	NA	0.29	NA	non-spongers	NA	24	50	74	4	6	0	0	0	24	50
F13	F1	0	0.317776	1	1	0	1	NA	0.48	NA	non-spongers	0	16	24	40	1	2	0	0	0	16	24
F13	F2	0	0.290099	1	0	0	1	NA	5.19	0.1222	non-spongers	0	16	52	68	1	6	0	0	0	16	52
F13	F3	0	0.392608	1	0	0	1	NA	5.06	0.0324	non-spongers	0	16	67	83	1	3	0	0	0	16	67
F13	F4	NA	NA	1	0	0	1	NA	5.2	0.0415	non-spongers	NA	16	88	104	1	6	0	0	0	16	88
F13	F5	NA	NA	1	0	0	1	NA	4.95	0.1309	non-spongers	NA	16	32	48	1	4	0	0	1	15	31
F13	F6	0.166667	0.700614	1	1	0	1	NA	0.54	0	non-spongers	1	16	19	35	1	1	1	1	5	11	14
F13	F7	0	0.269163	1	0	0	1	NA	8.37	NA	non-spongers	0	16	47	63	1	4	0	0	0	16	47
F13	F8	0	0.275684	0	1	0	0	NA	3.52	0	different	0	16	54	70	1	2	0	0	0	16	54
F13	F9	0	0.668639	1	1	0	1	NA	2.45	NA	non-spongers	0	16	19	35	1	2	0	0	0	16	19
F13	F10	NA	NA	1	0	0	1	NA	7.19	0	non-spongers	NA	16	34	50	1	4	0	0	0	16	34
F13	F11	NA	NA	1	0	0	1	NA	6.3	0	non-spongers	NA	16	140	156	1	6	0	0	0	16	140
F13	F12	NA	NA	1	0	0	1	NA	4.67	NA	non-spongers	NA	16	24	40	1	4	0	0	0	16	24
F13	F14	NA	NA	1	0	0	1	NA	6.6	0	non-spongers	NA	16	119	135	1	6	0	0	0	16	119
F13	F15	0	0.548158	1	1	0	1	NA	2.71	0.0699	non-spongers	0	16	26	42	1	2	0	0	0	16	26
F13	F16	NA	NA	1	0	0	1	NA	7.65	0	non-spongers	NA	16	15	31	1	6	0	0	0	16	15
F13	F17	0	0.288182	1	0	0	1	NA	6.69	0.0261	non-spongers	0	16	64	80	1	5	0	0	0	16	64
F13	F18	NA	NA	1	0	0	1	NA	4.46	0.1228	non-spongers	NA	16	38	54	1	4	0	0	0	16	38
F13	F19	NA	NA	1	0	0	1	NA	5.33	0	non-spongers	NA	16	82	98	1	6	0	0	0	16	82
F13	F20	NA	NA	1	0	0	1	NA	7.5	0	non-spongers	NA	16	51	67	1	4	0	0	0	16	51
F13	F21	0	0.390872	1	0	0	1	NA	3.59	0	non-spongers	0	16	84	100	1	3	0	0	0	16	84
F13	F22	NA	NA	1	0	0	1	NA	7.69	0.0706	non-spongers	NA	16	14	30	1	4	0	0	0	16	14
F13	F23	0	0.560958	0	1	0	0	NA	0.65	0	different	0	16	27	43	1	2	0	0	0	16	27
F13	F24	NA	NA	1	0	0	1	NA	4.53	0	non-spongers	NA	16	48	64	1	4	0	0	0	16	48
F13	F25	0	0.272653	1	0	0	1	NA	6.91	NA	non-spongers	0	16	55	71	1	5	0	0	0	16	55
F13	F26	NA	NA	0	1	0	0	NA	3.29	0.1701	different	NA	16	35	51	1	2	0	0	0	16	35
F13	F27	0	0.649392	1	1	0	1	NA	2.41	0.0478	non-spongers	0	16	29	45	1	2	0	0	0	16	29
F13	F28	0	0.306057	0	1	0	0	NA	2.07	0.0788	different	0	16	24	40	1	2	0	0	0	16	24
F13	F29	0.0294118	0.666571	1	1	0	1	NA	2.12	NA	non-spongers	1	16	19	35	1	2	0	0	1	15	18
F13	F30	NA	NA	1	0	0	1	NA	3.94	0.1377	non-spongers	NA	16	52	68	1	3	0	0	0	16	52
F13	F31	0	0.297152	1	0	0	1	NA	6.87	0	non-spongers	0	16	69	85	1	5	0	0	0	16	69
F13	F32	0	0.456415	0	1	0	0	NA	3.26	0.0957	different	0	16	36	52	1	2	0	0	0	16	36
F13	F33	0	0.26206	1	0	0	1	NA	6.4	0	non-spongers	0	16	124	140	1	6	0	0	0	16	124
F13	F34	0	0.376683	1	0	0	1	NA	2.06	0.0332	non-spongers	0	16	30	46	1	3	0	0	0	16	30
F13	F35	0	0.377846	1	1	0	1	NA	3.19	0	non-spongers	0	16	60	76	1	2	0	0	0	16	60
F13	F36	0	0.287239	1	0	0	1	NA	6.92	NA	non-spongers	0	16	34	50	1	4	0	0	0	16	34
F13	F37	0.0217391	0.613828	0	1	0	0	NA	2.94	0	different	1	16	31	47	1	2	0	0	1	15	30
F13	F38	0.0319149	0.475601	0	1	0	0	NA	2.63	0	different	1	16	81	97	1	2	0	0	3	13	78
F13	F39	0	0.504065	0	1	0	0	NA	2.9	0.035	different	0	16	31	47	1	2	0	0	0	16	31
F13	F40	NA	NA	1	0	0	1	NA	7.58	0	non-spongers	NA	16	79	95	1	4	0	0	0	16	79
F13	F41	0	0.383309	0	1	0	0	NA	2.65	0.1464	different	0	16	59	75	1	2	0	0	0	16	59
F13	F42	0.5	0.639388	1	1	0	1	NA	0.52	NA	non-spongers	1	16	14	30	1	1	1	1	10	6	4
F13	F43	NA	NA	1	0	0	1	NA	6.82	NA	non-spongers	NA	16	26	42	1	4	0	0	0	16	26
F13	F44	NA	NA	0	1	0	0	NA	3.4	0.0139	different	NA	16	20	36	1	2	0	0	0	16	20
F13	F45	0.021978	0.382975	1	1	0	1	NA	2.66	0	non-spongers	1	16	77	93	1	2	0	0	2	14	75
F13	F46	0	0.333486	0	1	0	0	NA	1.44	0.0976	different	0	16	67	83	1	2	0	0	0	16	67
F13	F47	NA	NA	1	1	0	1	NA	3.21	0	non-spongers	NA	16	21	37	1	2	0	0	0	16	21
F13	F48	0	0.439805	1	1	0	1	NA	3.04	0	non-spongers	0	16	26	42	1	2	0	0	0	16	26
F13	F49	NA	NA	1	0	0	1	NA	5.07	NA	non-spongers	NA	16	25	41	1	4	0	0	1	15	24
F13	F50	0.0196078	0.607113	1	1	0	1	NA	1.83	0	non-spongers	1	16	36	52	1	2	0	0	1	15	35
F13	F51	0	0.411451	1	0	0	1	NA	4.92	0.0381	non-spongers	0	16	93	109	1	3	0	0	0	16	93
F13	F52	NA	NA	1	0	0	1	NA	5.06	0	non-spongers	NA	16	54	70	1	4	0	0	1	15	53
F13	F53	NA	NA	1	0	0	1	NA	4.39	0	non-spongers	NA	16	36	52	1	4	0	0	0	16	36
F13	F54	0	0.321539	1	1	0	1	NA	1.2	0.1359	non-spongers	0	16	87	103	1	2	0	0	0	16	87
F13	F55	0	0.280608	1	1	0	1	NA	2.57	NA	non-spongers	0	16	27	43	1	2	0	0	0	16	27
F13	F56	0	0.276333	1	0	0	1	NA	6.3	0.0207	non-spongers	0	16	137	153	1	6	0	0	0	16	137
F13	F57	NA	NA	1	0	0	1	NA	3.81	0	non-spongers	NA	16	60	76	1	4	0	0	0	16	60
F13	F58	0.0384615	0.730592	1	1	0	1	NA	1.37	0.4633	non-spongers	1	16	11	27	1	1	1	1	1	15	10
F13	F59	0	0.615839	1	1	0	1	NA	3.16	0.1018	non-spongers	0	16	43	59	1	2	0	0	0	16	43
F13	F60	0	0.311396	1	0	0	1	NA	4.85	0	non-spongers	0	16	87	103	1	3	0	0	0	16	87
F13	F61	0.0178571	0.269047	0	1	0	0	NA	2.53	0.0442	different	1	16	41	57	1	2	0	0	1	15	40
F13	F62	0.08	0.599977	1	1	0	1	NA	1.39	0.1586	non-spongers	1	16	11	27	1	1	1	1	2	14	9
F13	F63	0.0204082	0.437404	0	1	0	0	NA	0.7	0.0539	different	1	16	34	50	1	1	1	1	1	15	33
F13	F64	NA	NA	1	0	0	1	NA	7.33	NA	non-spongers	NA	16	29	45	1	4	0	0	0	16	29
F13	F65	NA	NA	1	0	0	1	NA	8.2	0	non-spongers	NA	16	61	77	1	4	0	0	0	16	61
F13	F66	NA	NA	1	0	0	1	NA	6.66	0	non-spongers	NA	16	41	57	1	5	0	0	0	16	41
F13	F67	0	0.285535	1	0	0	1	NA	4.62	NA	non-spongers	0	16	78	94	1	6	0	0	0	16	78
F13	F68	0	0.551711	0	1	0	0	NA	3.69	0.0145	different	0	16	33	49	1	2	0	0	0	16	33
F13	F69	NA	NA	1	0	0	1	NA	7.33	0.0725	non-spongers	NA	16	46	62	1	4	0	0	0	16	46
F13	F70	0	0.2759	1	0	0	1	NA	6.96	0	non-spongers	0	16	64	80	1	5	0	0	0	16	64
F13	F71	0	0.343955	0	1	0	0	NA	2.17	NA	different	0	16	38	54	1	2	0	0	0	16	38
F13	F72	0.0638298	0.612474	1	1	0	1	NA	2.57	0.1857	non-spongers	1	16	34	50	1	2	0	0	3	13	31
F13	F73	0	0.311776	1	0	0	1	NA	5.98	0.0228	non-spongers	0	16	118	134	1	6	0	0	0	16	118
F13	F74	NA	NA	1	0	0	1	NA	6.74	0	non-spongers	NA	16	99	115	1	6	0	0	0	16	99
F13	F75	0	0.452691	1	0	0	1	NA	4.96	0	non-spongers	0	16	50	66	1	6	0	0	0	16	50
F14	F1	NA	NA	1	0	0	1	NA	7.08	NA	non-spongers	NA	119	24	143	6	2	0	0	0	119	24
F14	F2	0	0.613511	1	1	0	1	different	1.41	0	non-spongers	0	119	52	171	6	6	6	1	0	119	52
F14	F3	NA	NA	1	1	0	1	different	1.54	0	non-spongers	NA	119	67	186	6	3	0	0	2	117	65
F14	F4	0.078125	0.683799	1	1	0	1	same	1.4	0	non-spongers	1	119	88	207	6	6	6	1	15	104	73
F14	F5	NA	NA	1	1	0	1	same	1.65	0	non-spongers	NA	119	32	151	6	4	0	0	0	119	32
F14	F6	NA	NA	1	0	0	1	different	7.14	0	non-spongers	NA	119	19	138	6	1	0	0	0	119	19
F14	F7	0.00606061	0.465902	1	1	0	1	NA	1.77	NA	non-spongers	1	119	47	166	6	4	0	0	1	118	46
F14	F8	NA	NA	0	0	0	0	same	10.12	0.0037	different	NA	119	54	173	6	2	0	0	0	119	54
F14	F9	NA	NA	1	0	0	1	NA	9.05	NA	non-spongers	NA	119	19	138	6	2	0	0	0	119	19
F14	F10	0.00657895	0.264469	1	1	0	1	different	0.59	0	non-spongers	1	119	34	153	6	4	0	0	1	118	33
F14	F11	0.282178	0.85732	1	1	0	1	same	0.3	0	non-spongers	1	119	140	259	6	6	6	1	57	62	83
F14	F12	NA	NA	1	1	0	1	NA	1.93	NA	non-spongers	NA	119	24	143	6	4	0	0	0	119	24
F14	F13	NA	NA	1	0	0	1	NA	6.6	0	non-spongers	NA	119	16	135	6	1	0	0	0	119	16
F14	F15	NA	NA	1	0	0	1	different	9.31	0	non-spongers	NA	119	26	145	6	2	0	0	0	119	26
F14	F16	0	0.303977	1	1	0	1	same	1.05	0	non-spongers	0	119	15	134	6	6	6	1	0	119	15
F14	F17	0.0166667	0.452122	1	1	0	1	NA	0.09	0.0278	non-spongers	1	119	64	183	6	5	0	0	3	116	61
F14	F18	NA	NA	1	1	0	1	same	2.14	0.0813	non-spongers	NA	119	38	157	6	4	0	0	0	119	38
F14	F19	0.0806452	0.700108	1	1	0	1	same	1.27	0.2173	non-spongers	1	119	82	201	6	6	6	1	15	104	67
F14	F20	0.0119048	0.607115	1	1	0	1	different	0.9	0.0733	non-spongers	1	119	51	170	6	4	0	0	2	117	49
F14	F21	NA	NA	1	1	0	1	different	3.01	0.0738	non-spongers	NA	119	84	203	6	3	0	0	2	117	82
F14	F22	0.00757576	0.300225	1	1	0	1	different	1.09	0.0095	non-spongers	1	119	14	133	6	4	0	0	1	118	13
F14	F23	0	0.261252	0	0	0	0	same	7.25	0.0803	different	0	119	27	146	6	2	0	0	0	119	27
F14	F24	NA	NA	1	1	0	1	same	2.07	0	non-spongers	NA	119	48	167	6	4	0	0	1	118	47
F14	F25	0.0175439	0.573085	1	1	0	1	NA	0.31	NA	non-spongers	1	119	55	174	6	5	0	0	3	116	52
F14	F26	NA	NA	0	0	0	0	same	9.89	0	different	NA	119	35	154	6	2	0	0	0	119	35
F14	F27	NA	NA	1	0	0	1	same	9.01	0.1285	non-spongers	NA	119	29	148	6	2	0	0	0	119	29
F14	F28	NA	NA	0	0	0	0	same	8.67	0	different	NA	119	24	143	6	2	0	0	0	119	24
F14	F29	NA	NA	1	0	0	1	NA	8.72	NA	non-spongers	NA	119	19	138	6	2	0	0	0	119	19
F14	F30	NA	NA	1	1	0	1	different	2.66	0	non-spongers	NA	119	52	171	6	3	0	0	1	118	51
F14	F31	0.0217391	0.516401	1	1	0	1	different	0.27	0.1359	non-spongers	1	119	69	188	6	5	0	0	4	115	65
F14	F32	NA	NA	0	0	0	0	same	9.86	0	different	NA	119	36	155	6	2	0	0	0	119	36
F14	F33	0.0945946	0.596131	1	1	0	1	different	0.2	0	non-spongers	1	119	124	243	6	6	6	1	21	98	103
F14	F34	0	0.300192	1	1	0	1	different	4.54	0	non-spongers	0	119	30	149	6	3	0	0	0	119	30
F14	F35	NA	NA	1	0	0	1	same	9.79	0	non-spongers	NA	119	60	179	6	2	0	0	0	119	60
F14	F36	0	0.409988	1	1	0	1	NA	0.32	NA	non-spongers	0	119	34	153	6	4	0	0	0	119	34
F14	F37	NA	NA	0	0	0	0	same	9.54	0	different	NA	119	31	150	6	2	0	0	0	119	31
F14	F38	NA	NA	0	0	0	0	same	9.23	0	different	NA	119	81	200	6	2	0	0	0	119	81
F14	F39	NA	NA	0	0	0	0	same	9.5	0.0852	different	NA	119	31	150	6	2	0	0	0	119	31
F14	F40	0.0259067	0.679888	1	1	0	1	different	0.98	0.1073	non-spongers	1	119	79	198	6	4	0	0	5	114	74
F14	F41	NA	NA	0	0	0	0	same	9.25	0.285	different	NA	119	59	178	6	2	0	0	0	119	59
F14	F42	NA	NA	1	0	0	1	NA	7.12	NA	non-spongers	NA	119	14	133	6	1	0	0	0	119	14
F14	F43	0	0.466186	1	1	0	1	NA	0.22	NA	non-spongers	0	119	26	145	6	4	0	0	0	119	26
F14	F44	NA	NA	0	0	0	0	same	10	0	different	NA	119	20	139	6	2	0	0	0	119	20
F14	F45	NA	NA	1	0	0	1	same	9.26	0	non-spongers	NA	119	77	196	6	2	0	0	0	119	77
F14	F46	NA	NA	0	0	0	0	same	8.04	0.0864	different	NA	119	67	186	6	2	0	0	0	119	67
F14	F47	NA	NA	1	0	0	1	different	9.81	0	non-spongers	NA	119	21	140	6	2	0	0	0	119	21
F14	F48	NA	NA	1	0	0	1	NA	9.64	0.0625	non-spongers	NA	119	26	145	6	2	0	0	0	119	26
F14	F49	NA	NA	1	1	0	1	NA	1.53	NA	non-spongers	NA	119	25	144	6	4	0	0	0	119	25
F14	F50	NA	NA	1	0	0	1	different	8.43	0.0343	non-spongers	NA	119	36	155	6	2	0	0	0	119	36
F14	F51	0.00952381	0.342138	1	1	0	1	different	1.68	0	non-spongers	1	119	93	212	6	3	0	0	2	117	91
F14	F52	NA	NA	1	1	0	1	same	1.54	0	non-spongers	NA	119	54	173	6	4	0	0	1	118	53
F14	F53	NA	NA	1	1	0	1	same	2.21	0.0584	non-spongers	NA	119	36	155	6	4	0	0	0	119	36
F14	F54	NA	NA	1	0	0	1	different	7.8	0.0116	non-spongers	NA	119	87	206	6	2	0	0	0	119	87
F14	F55	NA	NA	1	0	0	1	NA	9.17	NA	non-spongers	NA	119	27	146	6	2	0	0	0	119	27
F14	F56	0.0711297	0.515786	1	1	0	1	different	0.3	0.0351	non-spongers	1	119	137	256	6	6	6	1	17	102	120
F14	F57	0.00561798	0.280849	1	1	0	1	same	2.79	0.0156	non-spongers	1	119	60	179	6	4	0	0	1	118	59
F14	F58	NA	NA	1	0	0	1	different	7.97	0.0075	non-spongers	NA	119	11	130	6	1	0	0	0	119	11
F14	F59	NA	NA	1	0	0	1	same	9.76	0	non-spongers	NA	119	43	162	6	2	0	0	0	119	43
F14	F60	NA	NA	1	1	0	1	different	1.75	0	non-spongers	NA	119	87	206	6	3	0	0	2	117	85
F14	F61	NA	NA	0	0	0	0	same	9.13	0	different	NA	119	41	160	6	2	0	0	0	119	41
F14	F62	NA	NA	1	0	0	1	different	7.99	0	non-spongers	NA	119	11	130	6	1	0	0	0	119	11
F14	F63	NA	NA	0	0	0	0	same	7.3	0	different	NA	119	34	153	6	1	0	0	0	119	34
F14	F64	NA	NA	1	1	0	1	NA	0.73	NA	non-spongers	NA	119	29	148	6	4	0	0	1	118	28
F14	F65	0.011236	0.575009	1	1	0	1	different	1.6	0.0615	non-spongers	1	119	61	180	6	4	0	0	2	117	59
F14	F66	0.0191083	0.620271	1	1	0	1	different	0.06	0.1181	non-spongers	1	119	41	160	6	5	0	0	3	116	38
F14	F67	0.0368421	0.527977	1	1	0	1	NA	1.98	NA	non-spongers	1	119	78	197	6	6	6	1	7	112	71
F14	F68	NA	NA	0	0	0	0	same	10.29	0.137	different	NA	119	33	152	6	2	0	0	0	119	33
F14	F69	0.0185185	0.316021	1	1	0	1	different	0.73	0	non-spongers	1	119	46	165	6	4	0	0	3	116	43
F14	F70	0.0223464	0.555267	1	1	0	1	different	0.36	0	non-spongers	1	119	64	183	6	5	0	0	4	115	60
F14	F71	NA	NA	0	0	0	0	NA	8.77	NA	different	NA	119	38	157	6	2	0	0	0	119	38
F14	F72	NA	NA	1	0	0	1	different	9.17	0	non-spongers	NA	119	34	153	6	2	0	0	0	119	34
F14	F73	0.0723982	0.491835	1	1	0	1	different	0.62	0	non-spongers	1	119	118	237	6	6	6	1	16	103	102
F14	F74	0.0582524	0.54557	1	1	0	1	different	0.14	0	non-spongers	1	119	99	218	6	6	6	1	12	107	87
F14	F75	0.0304878	0.468036	1	1	0	1	same	1.64	0.1029	non-spongers	1	119	50	169	6	6	6	1	5	114	45
F15	F1	0.0204082	0.594553	1	1	0	1	NA	2.23	NA	non-spongers	1	26	24	50	2	2	2	1	1	25	23
F15	F2	0	0.400012	1	0	0	1	different	7.9	0	non-spongers	0	26	52	78	2	6	0	0	0	26	52
F15	F3	0	0.556259	1	0	0	1	different	7.77	0.0355	non-spongers	0	26	67	93	2	3	0	0	0	26	67
F15	F4	NA	NA	1	0	0	1	different	7.91	0	non-spongers	NA	26	88	114	2	6	0	0	0	26	88
F15	F5	NA	NA	1	0	0	1	different	7.66	0	non-spongers	NA	26	32	58	2	4	0	0	0	26	32
F15	F6	0	0.425691	1	1	0	1	different	2.17	0	non-spongers	0	26	19	45	2	1	0	0	0	26	19
F15	F7	0	0.270053	1	0	0	1	NA	11.08	NA	non-spongers	0	26	47	73	2	4	0	0	0	26	47
F15	F8	0.0126582	0.450986	0	1	0	0	different	0.81	0	different	1	26	54	80	2	2	2	1	1	25	53
F15	F9	0.0227273	0.61077	1	1	0	1	NA	0.26	NA	non-spongers	1	26	19	45	2	2	2	1	1	25	18
F15	F10	NA	NA	1	0	0	1	different	9.9	0	non-spongers	NA	26	34	60	2	4	0	0	0	26	34
F15	F11	NA	NA	1	0	0	1	different	9.01	0	non-spongers	NA	26	140	166	2	6	0	0	0	26	140
F15	F12	NA	NA	1	0	0	1	NA	7.38	NA	non-spongers	NA	26	24	50	2	4	0	0	0	26	24
F15	F13	0	0.548158	1	1	0	1	NA	2.71	0.0699	non-spongers	0	26	16	42	2	1	0	0	0	26	16
F15	F14	NA	NA	1	0	0	1	different	9.31	0	non-spongers	NA	26	119	145	2	6	0	0	0	26	119
F15	F16	NA	NA	1	0	0	1	different	10.36	0.0009	non-spongers	NA	26	15	41	2	6	0	0	0	26	15
F15	F17	0	0.266204	1	0	0	1	NA	9.4	0	non-spongers	0	26	64	90	2	5	0	0	0	26	64
F15	F18	NA	NA	1	0	0	1	different	7.17	0.0772	non-spongers	NA	26	38	64	2	4	0	0	0	26	38
F15	F19	NA	NA	1	0	0	1	different	8.04	0	non-spongers	NA	26	82	108	2	6	0	0	0	26	82
F15	F20	NA	NA	1	0	0	1	different	10.21	0.0088	non-spongers	NA	26	51	77	2	4	0	0	0	26	51
F15	F21	0.00917431	0.591034	1	0	0	1	different	6.3	0.0335	non-spongers	1	26	84	110	2	3	0	0	1	25	83
F15	F22	NA	NA	1	0	0	1	different	10.4	0.1143	non-spongers	NA	26	14	40	2	4	0	0	0	26	14
F15	F23	0.0192308	0.559731	0	1	0	0	different	2.06	0.0123	different	1	26	27	53	2	2	2	1	1	25	26
F15	F24	NA	NA	1	0	0	1	different	7.24	0.1082	non-spongers	NA	26	48	74	2	4	0	0	0	26	48
F15	F25	0	0.260505	1	0	0	1	NA	9.62	NA	non-spongers	0	26	55	81	2	5	0	0	0	26	55
F15	F26	0	0.439455	0	1	0	0	different	0.58	0	different	0	26	35	61	2	2	2	1	0	26	35
F15	F27	0.0576923	0.693046	1	1	0	1	different	0.3	0.147	non-spongers	1	26	29	55	2	2	2	1	3	23	26
F15	F28	0	0.30742	0	1	0	0	different	0.64	0.2934	different	0	26	24	50	2	2	2	1	0	26	24
F15	F29	0.0465116	0.566119	1	1	0	1	NA	0.59	NA	non-spongers	1	26	19	45	2	2	2	1	2	24	17
F15	F30	0	0.38746	1	0	0	1	different	6.65	0	non-spongers	0	26	52	78	2	3	0	0	0	26	52
F15	F31	0	0.286956	1	0	0	1	different	9.58	0	non-spongers	0	26	69	95	2	5	0	0	0	26	69
F15	F32	0	0.564999	0	1	0	0	different	0.55	0	different	0	26	36	62	2	2	2	1	0	26	36
F15	F33	0	0.395881	1	0	0	1	same	9.11	0	non-spongers	0	26	124	150	2	6	0	0	0	26	124
F15	F34	0	0.664679	1	0	0	1	different	4.77	0	non-spongers	0	26	30	56	2	3	0	0	0	26	30
F15	F35	0.0617284	0.642953	1	1	0	1	different	0.48	0.0681	non-spongers	1	26	60	86	2	2	2	1	5	21	55
F15	F36	0	0.281019	1	0	0	1	NA	9.63	NA	non-spongers	0	26	34	60	2	4	0	0	0	26	34
F15	F37	0	0.6889	0	1	0	0	different	0.23	0	different	0	26	31	57	2	2	2	1	0	26	31
F15	F38	0.0594059	0.679098	0	1	0	0	different	0.08	0	different	1	26	81	107	2	2	2	1	6	20	75
F15	F39	0	0.497137	0	1	0	0	different	0.19	0.1548	different	0	26	31	57	2	2	2	1	0	26	31
F15	F40	0	0.259603	1	0	0	1	different	10.29	0.0174	non-spongers	0	26	79	105	2	4	0	0	0	26	79
F15	F41	0.0365854	0.504104	0	1	0	0	different	0.06	0.0935	different	1	26	59	85	2	2	2	1	3	23	56
F15	F42	0	0.423179	1	1	0	1	NA	2.19	NA	non-spongers	0	26	14	40	2	1	0	0	0	26	14
F15	F43	NA	NA	1	0	0	1	NA	9.53	NA	non-spongers	NA	26	26	52	2	4	0	0	0	26	26
F15	F44	NA	NA	0	1	0	0	different	0.69	0	different	NA	26	20	46	2	2	2	1	0	26	20
F15	F45	0.040404	0.71025	1	1	0	1	different	0.05	0.0374	non-spongers	1	26	77	103	2	2	2	1	4	22	73
F15	F46	0.0108696	0.516793	0	1	0	0	different	1.27	0.0909	different	1	26	67	93	2	2	2	1	1	25	66
F15	F47	NA	NA	1	1	0	1	same	0.5	0.0992	non-spongers	NA	26	21	47	2	2	2	1	0	26	21
F15	F48	0.04	0.655526	1	1	0	1	NA	0.33	0.0097	non-spongers	1	26	26	52	2	2	2	1	2	24	24
F15	F49	NA	NA	1	0	0	1	NA	7.78	NA	non-spongers	NA	26	25	51	2	4	0	0	0	26	25
F15	F50	0.0877193	0.686028	1	1	0	1	same	0.88	0	non-spongers	1	26	36	62	2	2	2	1	5	21	31
F15	F51	0.00847458	0.593431	1	0	0	1	different	7.63	0	non-spongers	1	26	93	119	2	3	0	0	1	25	92
F15	F52	NA	NA	1	0	0	1	different	7.77	0.0207	non-spongers	NA	26	54	80	2	4	0	0	0	26	54
F15	F53	NA	NA	1	0	0	1	different	7.1	0.0992	non-spongers	NA	26	36	62	2	4	0	0	0	26	36
F15	F54	0.00892857	0.509808	1	1	0	1	different	1.51	0.0692	non-spongers	1	26	87	113	2	2	2	1	1	25	86
F15	F55	0.0192308	0.394613	1	1	0	1	NA	0.14	NA	non-spongers	1	26	27	53	2	2	2	1	1	25	26
F15	F56	0	0.410152	1	0	0	1	different	9.01	0	non-spongers	0	26	137	163	2	6	0	0	0	26	137
F15	F57	NA	NA	1	0	0	1	different	6.52	0	non-spongers	NA	26	60	86	2	4	0	0	0	26	60
F15	F58	0.0277778	0.481986	1	1	0	1	different	1.34	0.0952	non-spongers	1	26	11	37	2	1	0	0	1	25	10
F15	F59	0.0615385	0.684545	1	1	0	1	different	0.45	0	non-spongers	1	26	43	69	2	2	2	1	4	22	39
F15	F60	0	0.478158	1	0	0	1	different	7.56	0	non-spongers	0	26	87	113	2	3	0	0	0	26	87
F15	F61	0	0.370498	0	1	0	0	different	0.18	0	different	0	26	41	67	2	2	2	1	0	26	41
F15	F62	0	0.441838	1	1	0	1	different	1.32	0.0851	non-spongers	0	26	11	37	2	1	0	0	0	26	11
F15	F63	0	0.600823	0	1	0	0	different	2.01	0.0627	different	0	26	34	60	2	1	0	0	0	26	34
F15	F64	NA	NA	1	0	0	1	NA	10.04	NA	non-spongers	NA	26	29	55	2	4	0	0	0	26	29
F15	F65	NA	NA	1	0	0	1	different	10.91	0	non-spongers	NA	26	61	87	2	4	0	0	0	26	61
F15	F66	0	0.262682	1	0	0	1	different	9.37	0.065	non-spongers	0	26	41	67	2	5	0	0	0	26	41
F15	F67	0.00970874	0.335137	1	0	0	1	NA	7.33	NA	non-spongers	1	26	78	104	2	6	0	0	1	25	77
F15	F68	0	0.677568	0	1	0	0	different	0.98	0.1437	different	0	26	33	59	2	2	2	1	0	26	33
F15	F69	NA	NA	1	0	0	1	different	10.04	0	non-spongers	NA	26	46	72	2	4	0	0	0	26	46
F15	F70	0	0.270674	1	0	0	1	different	9.67	0	non-spongers	0	26	64	90	2	5	0	0	0	26	64
F15	F71	0.015873	0.477615	0	1	0	0	NA	0.54	NA	different	1	26	38	64	2	2	2	1	1	25	37
F15	F72	0.0344828	0.727523	1	1	0	1	same	0.14	0.5065	non-spongers	1	26	34	60	2	2	2	1	2	24	32
F15	F73	0	0.461698	1	0	0	1	different	8.69	0	non-spongers	0	26	118	144	2	6	0	0	0	26	118
F15	F74	0	0.366575	1	0	0	1	different	9.45	0	non-spongers	0	26	99	125	2	6	0	0	0	26	99
F15	F75	0	0.505178	1	0	0	1	different	7.67	0.0055	non-spongers	0	26	50	76	2	6	0	0	0	26	50
F16	F1	NA	NA	1	0	0	1	NA	8.13	NA	non-spongers	NA	15	24	39	6	2	0	0	0	15	24
F16	F2	0	0.278708	1	1	0	1	different	2.46	0	non-spongers	0	15	52	67	6	6	6	1	0	15	52
F16	F3	0	0.280263	1	1	0	1	different	2.59	0	non-spongers	0	15	67	82	6	3	0	0	0	15	67
F16	F4	0	0.253396	1	1	0	1	same	2.45	0	non-spongers	0	15	88	103	6	6	6	1	0	15	88
F16	F5	0	0.411536	1	1	0	1	same	2.7	0	non-spongers	0	15	32	47	6	4	0	0	0	15	32
F16	F6	NA	NA	1	0	0	1	different	8.19	0	non-spongers	NA	15	19	34	6	1	0	0	0	15	19
F16	F7	0	0.436975	1	1	0	1	NA	0.72	NA	non-spongers	0	15	47	62	6	4	0	0	0	15	47
F16	F8	NA	NA	0	0	0	0	same	11.17	0	different	NA	15	54	69	6	2	0	0	0	15	54
F16	F9	NA	NA	1	0	0	1	NA	10.1	NA	non-spongers	NA	15	19	34	6	2	0	0	0	15	19
F16	F10	NA	NA	1	1	0	1	different	0.46	0.0197	non-spongers	NA	15	34	49	6	4	0	0	0	15	34
F16	F11	0	0.278438	1	1	0	1	same	1.35	0	non-spongers	0	15	140	155	6	6	6	1	0	15	140
F16	F12	0	0.542462	1	1	0	1	NA	2.98	NA	non-spongers	0	15	24	39	6	4	0	0	0	15	24
F16	F13	NA	NA	1	0	0	1	NA	7.65	0	non-spongers	NA	15	16	31	6	1	0	0	0	15	16
F16	F14	0	0.303977	1	1	0	1	same	1.05	0	non-spongers	0	15	119	134	6	6	6	1	0	15	119
F16	F15	NA	NA	1	0	0	1	different	10.36	0.0009	non-spongers	NA	15	26	41	6	2	0	0	0	15	26
F16	F17	0	0.365099	1	1	0	1	NA	0.96	0.236	non-spongers	0	15	64	79	6	5	0	0	0	15	64
F16	F18	0	0.506652	1	1	0	1	same	3.19	0	non-spongers	0	15	38	53	6	4	0	0	0	15	38
F16	F19	0	0.251056	1	1	0	1	same	2.32	0	non-spongers	0	15	82	97	6	6	6	1	0	15	82
F16	F20	0	0.35963	1	1	0	1	different	0.15	0	non-spongers	0	15	51	66	6	4	0	0	0	15	51
F16	F21	NA	NA	1	1	0	1	different	4.06	0	non-spongers	NA	15	84	99	6	3	0	0	0	15	84
F16	F22	0	0.352188	1	1	0	1	different	0.04	0	non-spongers	0	15	14	29	6	4	0	0	0	15	14
F16	F23	NA	NA	0	0	0	0	same	8.3	0.1045	different	NA	15	27	42	6	2	0	0	0	15	27
F16	F24	0	0.398776	1	1	0	1	same	3.12	0	non-spongers	0	15	48	63	6	4	0	0	0	15	48
F16	F25	NA	0.391367	1	1	0	1	NA	0.74	NA	non-spongers	NA	15	55	70	6	5	0	0	0	15	55
F16	F26	NA	NA	0	0	0	0	same	10.94	0	different	NA	15	35	50	6	2	0	0	0	15	35
F16	F27	NA	NA	1	0	0	1	same	10.06	0	non-spongers	NA	15	29	44	6	2	0	0	0	15	29
F16	F28	NA	NA	0	0	0	0	same	9.72	0	different	NA	15	24	39	6	2	0	0	0	15	24
F16	F29	NA	NA	1	0	0	1	NA	9.77	NA	non-spongers	NA	15	19	34	6	2	0	0	0	15	19
F16	F30	NA	NA	1	1	0	1	different	3.71	0	non-spongers	NA	15	52	67	6	3	0	0	0	15	52
F16	F31	0	0.410691	1	1	0	1	different	0.78	0	non-spongers	0	15	69	84	6	5	0	0	0	15	69
F16	F32	NA	NA	0	0	0	0	same	10.91	0	different	NA	15	36	51	6	2	0	0	0	15	36
F16	F33	0.00724638	0.375027	1	1	0	1	different	1.25	0	non-spongers	1	15	124	139	6	6	6	1	1	14	123
F16	F34	0	0.27404	1	1	0	1	different	5.59	0	non-spongers	0	15	30	45	6	3	0	0	0	15	30
F16	F35	NA	NA	1	0	0	1	same	10.84	0	non-spongers	NA	15	60	75	6	2	0	0	0	15	60
F16	F36	NA	0.615775	1	1	0	1	NA	0.73	NA	non-spongers	NA	15	34	49	6	4	0	0	0	15	34
F16	F37	NA	NA	0	0	0	0	same	10.59	0	different	NA	15	31	46	6	2	0	0	0	15	31
F16	F38	NA	NA	0	0	0	0	same	10.28	0.1157	different	NA	15	81	96	6	2	0	0	0	15	81
F16	F39	NA	NA	0	0	0	0	same	10.55	0	different	NA	15	31	46	6	2	0	0	0	15	31
F16	F40	0	0.406364	1	1	0	1	different	0.07	0	non-spongers	0	15	79	94	6	4	0	0	0	15	79
F16	F41	NA	NA	0	0	0	0	same	10.3	0	different	NA	15	59	74	6	2	0	0	0	15	59
F16	F42	NA	NA	1	0	0	1	NA	8.17	NA	non-spongers	NA	15	14	29	6	1	0	0	0	15	14
F16	F43	NA	NA	1	1	0	1	NA	0.83	NA	non-spongers	NA	15	26	41	6	4	0	0	0	15	26
F16	F44	NA	NA	0	0	0	0	same	11.05	0	different	NA	15	20	35	6	2	0	0	0	15	20
F16	F45	NA	NA	1	0	0	1	same	10.31	0.0146	non-spongers	NA	15	77	92	6	2	0	0	0	15	77
F16	F46	NA	NA	0	0	0	0	same	9.09	0.2131	different	NA	15	67	82	6	2	0	0	0	15	67
F16	F47	NA	NA	1	0	0	1	different	10.86	0	non-spongers	NA	15	21	36	6	2	0	0	0	15	21
F16	F48	NA	NA	1	0	0	1	NA	10.69	0	non-spongers	NA	15	26	41	6	2	0	0	0	15	26
F16	F49	NA	0.474877	1	1	0	1	NA	2.58	NA	non-spongers	NA	15	25	40	6	4	0	0	0	15	25
F16	F50	NA	NA	1	0	0	1	different	9.48	0.0661	non-spongers	NA	15	36	51	6	2	0	0	0	15	36
F16	F51	0	0.262655	1	1	0	1	different	2.73	0	non-spongers	0	15	93	108	6	3	0	0	0	15	93
F16	F52	0	0.49065	1	1	0	1	same	2.59	0	non-spongers	0	15	54	69	6	4	0	0	0	15	54
F16	F53	0	0.338188	1	1	0	1	same	3.26	0	non-spongers	0	15	36	51	6	4	0	0	0	15	36
F16	F54	NA	NA	1	0	0	1	different	8.85	0.0036	non-spongers	NA	15	87	102	6	2	0	0	0	15	87
F16	F55	NA	NA	1	0	0	1	NA	10.22	NA	non-spongers	NA	15	27	42	6	2	0	0	0	15	27
F16	F56	0.00662252	0.4254	1	1	0	1	different	1.35	0	non-spongers	1	15	137	152	6	6	6	1	1	14	136
F16	F57	0	0.3878	1	1	0	1	same	3.84	0	non-spongers	0	15	60	75	6	4	0	0	0	15	60
F16	F58	NA	NA	1	0	0	1	different	9.02	0.0297	non-spongers	NA	15	11	26	6	1	0	0	0	15	11
F16	F59	NA	NA	1	0	0	1	same	10.81	0	non-spongers	NA	15	43	58	6	2	0	0	0	15	43
F16	F60	NA	NA	1	1	0	1	different	2.8	0	non-spongers	NA	15	87	102	6	3	0	0	1	14	86
F16	F61	NA	NA	0	0	0	0	same	10.18	0	different	NA	15	41	56	6	2	0	0	0	15	41
F16	F62	NA	NA	1	0	0	1	different	9.04	0	non-spongers	NA	15	11	26	6	1	0	0	0	15	11
F16	F63	NA	NA	0	0	0	0	same	8.35	0.0031	different	NA	15	34	49	6	1	0	0	0	15	34
F16	F64	0	0.419718	1	1	0	1	NA	0.32	NA	non-spongers	0	15	29	44	6	4	0	0	0	15	29
F16	F65	0	0.397671	1	1	0	1	different	0.55	0	non-spongers	0	15	61	76	6	4	0	0	0	15	61
F16	F66	0	0.431594	1	1	0	1	different	0.99	0	non-spongers	0	15	41	56	6	5	0	0	0	15	41
F16	F67	NA	0.367536	1	1	0	1	NA	3.03	NA	non-spongers	NA	15	78	93	6	6	6	1	0	15	78
F16	F68	NA	NA	0	0	0	0	same	11.34	0	different	NA	15	33	48	6	2	0	0	0	15	33
F16	F69	0.0166667	0.716807	1	1	0	1	different	0.32	0.0069	non-spongers	1	15	46	61	6	4	0	0	1	14	45
F16	F70	NA	0.43321	1	1	0	1	different	0.69	0.1589	non-spongers	NA	15	64	79	6	5	0	0	0	15	64
F16	F71	NA	NA	0	0	0	0	NA	9.82	NA	different	NA	15	38	53	6	2	0	0	0	15	38
F16	F72	NA	NA	1	0	0	1	different	10.22	0.0339	non-spongers	NA	15	34	49	6	2	0	0	0	15	34
F16	F73	0	0.390136	1	1	0	1	different	1.67	0	non-spongers	0	15	118	133	6	6	6	1	0	15	118
F16	F74	0.00884956	0.442569	1	1	0	1	different	0.91	0	non-spongers	1	15	99	114	6	6	6	1	1	14	98
F16	F75	0	0.321376	1	1	0	1	same	2.69	0.1081	non-spongers	0	15	50	65	6	6	6	1	0	15	50
F17	F1	NA	NA	1	0	0	1	NA	7.17	NA	non-spongers	NA	64	24	88	5	2	0	0	0	64	24
F17	F2	0.00869565	0.561336	1	1	0	1	NA	1.5	0.0053	non-spongers	1	64	52	116	5	6	0	0	1	63	51
F17	F3	0	0.291935	1	1	0	1	NA	1.63	0.0051	non-spongers	0	64	67	131	5	3	0	0	0	64	67
F17	F4	0.00662252	0.49099	1	1	0	1	NA	1.49	0	non-spongers	1	64	88	152	5	6	0	0	1	63	87
F17	F5	0	0.271739	1	1	0	1	NA	1.74	0.0626	non-spongers	0	64	32	96	5	4	0	0	0	64	32
F17	F6	0	0.384264	1	0	0	1	NA	7.23	0	non-spongers	0	64	19	83	5	1	0	0	0	64	19
F17	F7	0.00909091	0.706122	1	1	0	1	NA	1.68	NA	non-spongers	1	64	47	111	5	4	0	0	1	63	46
F17	F8	NA	NA	0	0	0	0	NA	10.21	0	different	NA	64	54	118	5	2	0	0	0	64	54
F17	F9	0	0.349292	1	0	0	1	NA	9.14	NA	non-spongers	0	64	19	83	5	2	0	0	0	64	19
F17	F10	0.0208333	0.496563	1	1	0	1	NA	0.5	0	non-spongers	1	64	34	98	5	4	0	0	2	62	32
F17	F11	0.0149254	0.461722	1	1	0	1	NA	0.39	0	non-spongers	1	64	140	204	5	6	0	0	3	61	137
F17	F12	NA	NA	1	1	0	1	NA	2.02	NA	non-spongers	NA	64	24	88	5	4	0	0	0	64	24
F17	F13	0	0.288182	1	0	0	1	NA	6.69	0.0261	non-spongers	0	64	16	80	5	1	0	0	0	64	16
F17	F14	0.0166667	0.452122	1	1	0	1	NA	0.09	0.0278	non-spongers	1	64	119	183	5	6	0	0	3	61	116
F17	F15	0	0.266204	1	0	0	1	NA	9.4	0	non-spongers	0	64	26	90	5	2	0	0	0	64	26
F17	F16	0	0.365099	1	1	0	1	NA	0.96	0.236	non-spongers	0	64	15	79	5	6	0	0	0	64	15
F17	F18	NA	NA	1	1	0	1	NA	2.23	0	non-spongers	NA	64	38	102	5	4	0	0	0	64	38
F17	F19	0.00689655	0.522696	1	1	0	1	NA	1.36	0	non-spongers	1	64	82	146	5	6	0	0	1	63	81
F17	F20	0	0.664315	1	1	0	1	NA	0.81	0	non-spongers	0	64	51	115	5	4	0	0	0	64	51
F17	F21	0.00680272	0.273718	1	1	0	1	NA	3.1	0	non-spongers	1	64	84	148	5	3	0	0	1	63	83
F17	F22	0.012987	0.513041	1	1	0	1	NA	1	0	non-spongers	1	64	14	78	5	4	0	0	1	63	13
F17	F23	0	0.435418	0	0	0	0	NA	7.34	0	different	0	64	27	91	5	2	0	0	0	64	27
F17	F24	NA	NA	1	1	0	1	NA	2.16	0	non-spongers	NA	64	48	112	5	4	0	0	1	63	47
F17	F25	0.565789	0.825045	1	1	0	1	NA	0.22	NA	non-spongers	1	64	55	119	5	5	5	1	43	21	12
F17	F26	NA	NA	0	0	0	0	NA	9.98	0	different	NA	64	35	99	5	2	0	0	0	64	35
F17	F27	0	0.280791	1	0	0	1	NA	9.1	0	non-spongers	0	64	29	93	5	2	0	0	0	64	29
F17	F28	NA	NA	0	0	0	0	NA	8.76	0	different	NA	64	24	88	5	2	0	0	0	64	24
F17	F29	0	0.338651	1	0	0	1	NA	8.81	NA	non-spongers	0	64	19	83	5	2	0	0	0	64	19
F17	F30	NA	NA	1	1	0	1	NA	2.75	0	non-spongers	NA	64	52	116	5	3	0	0	0	64	52
F17	F31	0.357143	0.882308	1	1	0	1	NA	0.18	0	non-spongers	1	64	69	133	5	5	5	1	35	29	34
F17	F32	0	0.288062	0	0	0	0	NA	9.95	0	different	0	64	36	100	5	2	0	0	0	64	36
F17	F33	0.00534759	0.468357	1	1	0	1	NA	0.29	0	non-spongers	1	64	124	188	5	6	0	0	1	63	123
F17	F34	0	0.275183	1	1	0	1	NA	4.63	0	non-spongers	0	64	30	94	5	3	0	0	0	64	30
F17	F35	NA	NA	1	0	0	1	NA	9.88	0	non-spongers	NA	64	60	124	5	2	0	0	0	64	60
F17	F36	0.0103093	0.633565	1	1	0	1	NA	0.23	NA	non-spongers	1	64	34	98	5	4	0	0	1	63	33
F17	F37	0	0.282302	0	0	0	0	NA	9.63	0	different	0	64	31	95	5	2	0	0	0	64	31
F17	F38	NA	NA	0	0	0	0	NA	9.32	0	different	NA	64	81	145	5	2	0	0	0	64	81
F17	F39	0	0.365874	0	0	0	0	NA	9.59	0	different	0	64	31	95	5	2	0	0	0	64	31
F17	F40	0	0.616711	1	1	0	1	NA	0.89	0	non-spongers	0	64	79	143	5	4	0	0	0	64	79
F17	F41	NA	NA	0	0	0	0	NA	9.34	0	different	NA	64	59	123	5	2	0	0	0	64	59
F17	F42	NA	NA	1	0	0	1	NA	7.21	NA	non-spongers	NA	64	14	78	5	1	0	0	0	64	14
F17	F43	0.011236	0.568565	1	1	0	1	NA	0.13	NA	non-spongers	1	64	26	90	5	4	0	0	1	63	25
F17	F44	NA	NA	0	0	0	0	NA	10.09	0	different	NA	64	20	84	5	2	0	0	0	64	20
F17	F45	NA	NA	1	0	0	1	NA	9.35	0	non-spongers	NA	64	77	141	5	2	0	0	0	64	77
F17	F46	NA	NA	0	0	0	0	NA	8.13	0	different	NA	64	67	131	5	2	0	0	0	64	67
F17	F47	NA	NA	1	0	0	1	NA	9.9	0	non-spongers	NA	64	21	85	5	2	0	0	0	64	21
F17	F48	NA	NA	1	0	0	1	NA	9.73	0	non-spongers	NA	64	26	90	5	2	0	0	0	64	26
F17	F49	NA	NA	1	1	0	1	NA	1.62	NA	non-spongers	NA	64	25	89	5	4	0	0	0	64	25
F17	F50	0	0.253495	1	0	0	1	NA	8.52	0	non-spongers	0	64	36	100	5	2	0	0	0	64	36
F17	F51	0.00641026	0.398945	1	1	0	1	NA	1.77	0	non-spongers	1	64	93	157	5	3	0	0	1	63	92
F17	F52	0.0172414	0.401605	1	1	0	1	NA	1.63	0	non-spongers	1	64	54	118	5	4	0	0	2	62	52
F17	F53	NA	NA	1	1	0	1	NA	2.3	0	non-spongers	NA	64	36	100	5	4	0	0	0	64	36
F17	F54	NA	NA	1	0	0	1	NA	7.89	0	non-spongers	NA	64	87	151	5	2	0	0	0	64	87
F17	F55	NA	NA	1	0	0	1	NA	9.26	NA	non-spongers	NA	64	27	91	5	2	0	0	0	64	27
F17	F56	0	0.447274	1	1	0	1	NA	0.39	0	non-spongers	0	64	137	201	5	6	0	0	0	64	137
F17	F57	0	0.447254	1	1	0	1	NA	2.88	0	non-spongers	0	64	60	124	5	4	0	0	0	64	60
F17	F58	0	0.262027	1	0	0	1	NA	8.06	0	non-spongers	0	64	11	75	5	1	0	0	0	64	11
F17	F59	0	0.262161	1	0	0	1	NA	9.85	0	non-spongers	0	64	43	107	5	2	0	0	0	64	43
F17	F60	0	0.251422	1	1	0	1	NA	1.84	0	non-spongers	0	64	87	151	5	3	0	0	0	64	87
F17	F61	NA	NA	0	0	0	0	NA	9.22	0	different	NA	64	41	105	5	2	0	0	0	64	41
F17	F62	NA	NA	1	0	0	1	NA	8.08	0	non-spongers	NA	64	11	75	5	1	0	0	0	64	11
F17	F63	NA	NA	0	0	0	0	NA	7.39	0	different	NA	64	34	98	5	1	0	0	0	64	34
F17	F64	0.0108696	0.274982	1	1	0	1	NA	0.64	NA	non-spongers	1	64	29	93	5	4	0	0	1	63	28
F17	F65	0.00806452	0.543753	1	1	0	1	NA	1.51	0	non-spongers	1	64	61	125	5	4	0	0	1	63	60
F17	F66	0.26506	0.662729	1	1	0	1	NA	0.03	0	non-spongers	1	64	41	105	5	5	5	1	22	42	19
F17	F67	0.0142857	0.743248	1	1	0	1	NA	2.07	NA	non-spongers	1	64	78	142	5	6	0	0	2	62	76
F17	F68	NA	NA	0	0	0	0	NA	10.38	0	different	NA	64	33	97	5	2	0	0	0	64	33
F17	F69	0.00917431	0.451972	1	1	0	1	NA	0.64	0	non-spongers	1	64	46	110	5	4	0	0	1	63	45
F17	F70	0.454545	0.843283	1	1	0	1	NA	0.27	0	non-spongers	1	64	64	128	5	5	5	1	40	24	24
F17	F71	NA	NA	0	0	0	0	NA	8.86	NA	different	NA	64	38	102	5	2	0	0	0	64	38
F17	F72	0	0.27251	1	0	0	1	NA	9.26	0	non-spongers	0	64	34	98	5	2	0	0	0	64	34
F17	F73	0	0.484033	1	1	0	1	NA	0.71	0	non-spongers	0	64	118	182	5	6	0	0	0	64	118
F17	F74	0.00617284	0.40798	1	1	0	1	NA	0.05	0	non-spongers	1	64	99	163	5	6	0	0	1	63	98
F17	F75	0.00884956	0.628204	1	1	0	1	NA	1.73	0	non-spongers	1	64	50	114	5	6	0	0	1	63	49
F18	F1	NA	NA	1	0	0	1	NA	4.94	NA	non-spongers	NA	38	24	62	4	2	0	0	0	38	24
F18	F2	NA	NA	1	1	0	1	different	0.73	0.0373	non-spongers	NA	38	52	90	4	6	0	0	0	38	52
F18	F3	NA	NA	1	1	0	1	different	0.6	0	non-spongers	NA	38	67	105	4	3	0	0	0	38	67
F18	F4	NA	NA	1	1	0	1	same	0.74	0.0577	non-spongers	NA	38	88	126	4	6	0	0	1	37	87
F18	F5	0.0447761	0.536214	1	1	0	1	same	0.49	0	non-spongers	1	38	32	70	4	4	4	1	3	35	29
F18	F6	NA	NA	1	0	0	1	different	5	0.0533	non-spongers	NA	38	19	57	4	1	0	0	0	38	19
F18	F7	0	0.273402	1	1	0	1	NA	3.91	NA	non-spongers	0	38	47	85	4	4	4	1	0	38	47
F18	F8	NA	NA	0	0	0	0	same	7.98	0	different	NA	38	54	92	4	2	0	0	0	38	54
F18	F9	NA	NA	1	0	0	1	NA	6.91	NA	non-spongers	NA	38	19	57	4	2	0	0	0	38	19
F18	F10	NA	NA	1	1	0	1	different	2.73	0	non-spongers	NA	38	34	72	4	4	4	1	0	38	34
F18	F11	NA	NA	1	1	0	1	same	1.84	0	non-spongers	NA	38	140	178	4	6	0	0	0	38	140
F18	F12	0.215686	0.780158	1	1	0	1	NA	0.21	NA	non-spongers	1	38	24	62	4	4	4	1	11	27	13
F18	F13	NA	NA	1	0	0	1	NA	4.46	0.1228	non-spongers	NA	38	16	54	4	1	0	0	0	38	16
F18	F14	NA	NA	1	1	0	1	same	2.14	0.0813	non-spongers	NA	38	119	157	4	6	0	0	0	38	119
F18	F15	NA	NA	1	0	0	1	different	7.17	0.0772	non-spongers	NA	38	26	64	4	2	0	0	0	38	26
F18	F16	0	0.506652	1	1	0	1	same	3.19	0	non-spongers	0	38	15	53	4	6	0	0	0	38	15
F18	F17	NA	NA	1	1	0	1	NA	2.23	0	non-spongers	NA	38	64	102	4	5	0	0	0	38	64
F18	F19	NA	NA	1	1	0	1	same	0.87	0	non-spongers	NA	38	82	120	4	6	0	0	0	38	82
F18	F20	NA	NA	1	1	0	1	different	3.04	0	non-spongers	NA	38	51	89	4	4	4	1	0	38	51
F18	F21	NA	NA	1	1	0	1	different	0.87	0	non-spongers	NA	38	84	122	4	3	0	0	0	38	84
F18	F22	0	0.345585	1	1	0	1	different	3.23	0	non-spongers	0	38	14	52	4	4	4	1	0	38	14
F18	F23	NA	NA	0	0	0	0	same	5.11	0	different	NA	38	27	65	4	2	0	0	0	38	27
F18	F24	0.0238095	0.721246	1	1	0	1	same	0.07	0	non-spongers	1	38	48	86	4	4	4	1	2	36	46
F18	F25	NA	NA	1	1	0	1	NA	2.45	NA	non-spongers	NA	38	55	93	4	5	0	0	0	38	55
F18	F26	NA	NA	0	0	0	0	same	7.75	0	different	NA	38	35	73	4	2	0	0	0	38	35
F18	F27	NA	NA	1	0	0	1	same	6.87	0	non-spongers	NA	38	29	67	4	2	0	0	0	38	29
F18	F28	NA	NA	0	0	0	0	same	6.53	0	different	NA	38	24	62	4	2	0	0	0	38	24
F18	F29	NA	NA	1	0	0	1	NA	6.58	NA	non-spongers	NA	38	19	57	4	2	0	0	0	38	19
F18	F30	NA	NA	1	1	0	1	different	0.52	0	non-spongers	NA	38	52	90	4	3	0	0	0	38	52
F18	F31	NA	NA	1	1	0	1	different	2.41	0	non-spongers	NA	38	69	107	4	5	0	0	0	38	69
F18	F32	NA	NA	0	0	0	0	same	7.72	0	different	NA	38	36	74	4	2	0	0	0	38	36
F18	F33	NA	NA	1	1	0	1	different	1.94	0	non-spongers	NA	38	124	162	4	6	0	0	0	38	124
F18	F34	NA	NA	1	1	0	1	different	2.4	0	non-spongers	NA	38	30	68	4	3	0	0	0	38	30
F18	F35	NA	NA	1	0	0	1	same	7.65	0	non-spongers	NA	38	60	98	4	2	0	0	0	38	60
F18	F36	0	0.431715	1	1	0	1	NA	2.46	NA	non-spongers	0	38	34	72	4	4	4	1	0	38	34
F18	F37	NA	NA	0	0	0	0	same	7.4	0	different	NA	38	31	69	4	2	0	0	0	38	31
F18	F38	NA	NA	0	0	0	0	same	7.09	0	different	NA	38	81	119	4	2	0	0	0	38	81
F18	F39	NA	NA	0	0	0	0	same	7.36	0	different	NA	38	31	69	4	2	0	0	0	38	31
F18	F40	NA	NA	1	1	0	1	different	3.12	0	non-spongers	NA	38	79	117	4	4	4	1	1	37	78
F18	F41	NA	NA	0	0	0	0	same	7.11	0	different	NA	38	59	97	4	2	0	0	0	38	59
F18	F42	NA	NA	1	0	0	1	NA	4.98	NA	non-spongers	NA	38	14	52	4	1	0	0	0	38	14
F18	F43	NA	NA	1	1	0	1	NA	2.36	NA	non-spongers	NA	38	26	64	4	4	4	1	0	38	26
F18	F44	NA	NA	0	0	0	0	same	7.86	0	different	NA	38	20	58	4	2	0	0	0	38	20
F18	F45	NA	NA	1	0	0	1	same	7.12	0	non-spongers	NA	38	77	115	4	2	0	0	0	38	77
F18	F46	NA	NA	0	0	0	0	same	5.9	0	different	NA	38	67	105	4	2	0	0	0	38	67
F18	F47	NA	NA	1	0	0	1	different	7.67	0	non-spongers	NA	38	21	59	4	2	0	0	0	38	21
F18	F48	NA	NA	1	0	0	1	NA	7.5	0.1187	non-spongers	NA	38	26	64	4	2	0	0	0	38	26
F18	F49	0.0677966	0.599741	1	1	0	1	NA	0.61	NA	non-spongers	1	38	25	63	4	4	4	1	4	34	21
F18	F50	NA	NA	1	0	0	1	different	6.29	0	non-spongers	NA	38	36	74	4	2	0	0	0	38	36
F18	F51	NA	NA	1	1	0	1	different	0.46	0	non-spongers	NA	38	93	131	4	3	0	0	0	38	93
F18	F52	0.0952381	0.661152	1	1	0	1	same	0.6	0	non-spongers	1	38	54	92	4	4	4	1	8	30	46
F18	F53	0.121212	0.706572	1	1	0	1	same	0.07	0	non-spongers	1	38	36	74	4	4	4	1	8	30	28
F18	F54	NA	NA	1	0	0	1	different	5.66	0	non-spongers	NA	38	87	125	4	2	0	0	0	38	87
F18	F55	NA	NA	1	0	0	1	NA	7.03	NA	non-spongers	NA	38	27	65	4	2	0	0	0	38	27
F18	F56	NA	NA	1	1	0	1	different	1.84	0	non-spongers	NA	38	137	175	4	6	0	0	0	38	137
F18	F57	0.0103093	0.539209	1	1	0	1	same	0.65	0	non-spongers	1	38	60	98	4	4	4	1	1	37	59
F18	F58	NA	NA	1	0	0	1	different	5.83	0	non-spongers	NA	38	11	49	4	1	0	0	0	38	11
F18	F59	NA	NA	1	0	0	1	same	7.62	0	non-spongers	NA	38	43	81	4	2	0	0	0	38	43
F18	F60	NA	NA	1	1	0	1	different	0.39	0	non-spongers	NA	38	87	125	4	3	0	0	0	38	87
F18	F61	NA	NA	0	0	0	0	same	6.99	0	different	NA	38	41	79	4	2	0	0	0	38	41
F18	F62	NA	NA	1	0	0	1	different	5.85	0	non-spongers	NA	38	11	49	4	1	0	0	0	38	11
F18	F63	NA	NA	0	0	0	0	same	5.16	0	different	NA	38	34	72	4	1	0	0	0	38	34
F18	F64	0.0151515	0.411653	1	1	0	1	NA	2.87	NA	non-spongers	1	38	29	67	4	4	4	1	1	37	28
F18	F65	NA	NA	1	1	0	1	different	3.74	0	non-spongers	NA	38	61	99	4	4	4	1	0	38	61
F18	F66	NA	NA	1	1	0	1	different	2.2	0	non-spongers	NA	38	41	79	4	5	0	0	0	38	41
F18	F67	NA	NA	1	1	0	1	NA	0.16	NA	non-spongers	NA	38	78	116	4	6	0	0	0	38	78
F18	F68	NA	NA	0	0	0	0	same	8.15	0	different	NA	38	33	71	4	2	0	0	0	38	33
F18	F69	0.0243902	0.571112	1	1	0	1	different	2.87	0	non-spongers	1	38	46	84	4	4	4	1	2	36	44
F18	F70	NA	NA	1	1	0	1	different	2.5	0	non-spongers	NA	38	64	102	4	5	0	0	0	38	64
F18	F71	NA	NA	0	0	0	0	NA	6.63	NA	different	NA	38	38	76	4	2	0	0	0	38	38
F18	F72	NA	NA	1	0	0	1	different	7.03	0.0991	non-spongers	NA	38	34	72	4	2	0	0	0	38	34
F18	F73	NA	NA	1	1	0	1	different	1.52	0	non-spongers	NA	38	118	156	4	6	0	0	0	38	118
F18	F74	NA	NA	1	1	0	1	different	2.28	0	non-spongers	NA	38	99	137	4	6	0	0	0	38	99
F18	F75	NA	NA	1	1	0	1	same	0.5	0	non-spongers	NA	38	50	88	4	6	0	0	0	38	50
F19	F1	NA	NA	1	0	0	1	NA	5.81	NA	non-spongers	NA	82	24	106	6	2	0	0	0	82	24
F19	F2	0.0151515	0.626156	1	1	0	1	different	0.14	0.3244	non-spongers	1	82	52	134	6	6	6	1	2	80	50
F19	F3	NA	NA	1	1	0	1	different	0.27	0.0571	non-spongers	NA	82	67	149	6	3	0	0	0	82	67
F19	F4	0.440678	0.890371	1	1	0	1	same	0.13	0.6452	non-spongers	1	82	88	170	6	6	6	1	52	30	36
F19	F5	NA	NA	1	1	0	1	same	0.38	0	non-spongers	NA	82	32	114	6	4	0	0	0	82	32
F19	F6	0	0.268272	1	0	0	1	different	5.87	0.1338	non-spongers	0	82	19	101	6	1	0	0	0	82	19
F19	F7	0	0.539636	1	1	0	1	NA	3.04	NA	non-spongers	0	82	47	129	6	4	0	0	0	82	47
F19	F8	NA	NA	0	0	0	0	same	8.85	0.0025	different	NA	82	54	136	6	2	0	0	0	82	54
F19	F9	NA	NA	1	0	0	1	NA	7.78	NA	non-spongers	NA	82	19	101	6	2	0	0	0	82	19
F19	F10	0.0175439	0.323616	1	1	0	1	different	1.86	0.0909	non-spongers	1	82	34	116	6	4	0	0	2	80	32
F19	F11	0.0724638	0.733045	1	1	0	1	same	0.97	0.1379	non-spongers	1	82	140	222	6	6	6	1	15	67	125
F19	F12	NA	NA	1	1	0	1	NA	0.66	NA	non-spongers	NA	82	24	106	6	4	0	0	0	82	24
F19	F13	NA	NA	1	0	0	1	NA	5.33	0	non-spongers	NA	82	16	98	6	1	0	0	0	82	16
F19	F14	0.0806452	0.700108	1	1	0	1	same	1.27	0.2173	non-spongers	1	82	119	201	6	6	6	1	15	67	104
F19	F15	NA	NA	1	0	0	1	different	8.04	0	non-spongers	NA	82	26	108	6	2	0	0	0	82	26
F19	F16	0	0.251056	1	1	0	1	same	2.32	0	non-spongers	0	82	15	97	6	6	6	1	0	82	15
F19	F17	0.00689655	0.522696	1	1	0	1	NA	1.36	0	non-spongers	1	82	64	146	6	5	0	0	1	81	63
F19	F18	NA	NA	1	1	0	1	same	0.87	0	non-spongers	NA	82	38	120	6	4	0	0	0	82	38
F19	F20	0.00757576	0.576185	1	1	0	1	different	2.17	0	non-spongers	1	82	51	133	6	4	0	0	1	81	50
F19	F21	NA	NA	1	1	0	1	different	1.74	0	non-spongers	NA	82	84	166	6	3	0	0	2	80	82
F19	F22	0	0.388472	1	1	0	1	different	2.36	0	non-spongers	0	82	14	96	6	4	0	0	0	82	14
F19	F23	0	0.282385	0	0	0	0	same	5.98	0	different	0	82	27	109	6	2	0	0	0	82	27
F19	F24	NA	NA	1	1	0	1	same	0.8	0	non-spongers	NA	82	48	130	6	4	0	0	0	82	48
F19	F25	0.0223881	0.636375	1	1	0	1	NA	1.58	NA	non-spongers	1	82	55	137	6	5	0	0	3	79	52
F19	F26	NA	NA	0	0	0	0	same	8.62	0	different	NA	82	35	117	6	2	0	0	0	82	35
F19	F27	NA	NA	1	0	0	1	same	7.74	0	non-spongers	NA	82	29	111	6	2	0	0	0	82	29
F19	F28	NA	NA	0	0	0	0	same	7.4	0	different	NA	82	24	106	6	2	0	0	0	82	24
F19	F29	NA	NA	1	0	0	1	NA	7.45	NA	non-spongers	NA	82	19	101	6	2	0	0	0	82	19
F19	F30	NA	NA	1	1	0	1	different	1.39	0	non-spongers	NA	82	52	134	6	3	0	0	0	82	52
F19	F31	0.0202703	0.567877	1	1	0	1	different	1.54	0	non-spongers	1	82	69	151	6	5	0	0	3	79	66
F19	F32	NA	NA	0	0	0	0	same	8.59	0	different	NA	82	36	118	6	2	0	0	0	82	36
F19	F33	0.0351759	0.46223	1	1	0	1	different	1.07	0	non-spongers	1	82	124	206	6	6	6	1	7	75	117
F19	F34	NA	NA	1	1	0	1	different	3.27	0	non-spongers	NA	82	30	112	6	3	0	0	0	82	30
F19	F35	NA	NA	1	0	0	1	same	8.52	0	non-spongers	NA	82	60	142	6	2	0	0	0	82	60
F19	F36	0	0.455566	1	1	0	1	NA	1.59	NA	non-spongers	0	82	34	116	6	4	0	0	0	82	34
F19	F37	NA	NA	0	0	0	0	same	8.27	0	different	NA	82	31	113	6	2	0	0	0	82	31
F19	F38	NA	NA	0	0	0	0	same	7.96	0	different	NA	82	81	163	6	2	0	0	0	82	81
F19	F39	0	0.266195	0	0	0	0	same	8.23	0	different	0	82	31	113	6	2	0	0	0	82	31
F19	F40	0.0125786	0.624459	1	1	0	1	different	2.25	0	non-spongers	1	82	79	161	6	4	0	0	2	80	77
F19	F41	NA	NA	0	0	0	0	same	7.98	0	different	NA	82	59	141	6	2	0	0	0	82	59
F19	F42	NA	NA	1	0	0	1	NA	5.85	NA	non-spongers	NA	82	14	96	6	1	0	0	0	82	14
F19	F43	0	0.574577	1	1	0	1	NA	1.49	NA	non-spongers	0	82	26	108	6	4	0	0	0	82	26
F19	F44	NA	NA	0	0	0	0	same	8.73	0	different	NA	82	20	102	6	2	0	0	0	82	20
F19	F45	NA	NA	1	0	0	1	same	7.99	0	non-spongers	NA	82	77	159	6	2	0	0	0	82	77
F19	F46	NA	NA	0	0	0	0	same	6.77	0	different	NA	82	67	149	6	2	0	0	0	82	67
F19	F47	NA	NA	1	0	0	1	different	8.54	0	non-spongers	NA	82	21	103	6	2	0	0	0	82	21
F19	F48	NA	NA	1	0	0	1	NA	8.37	0	non-spongers	NA	82	26	108	6	2	0	0	0	82	26
F19	F49	NA	NA	1	1	0	1	NA	0.26	NA	non-spongers	NA	82	25	107	6	4	0	0	0	82	25
F19	F50	NA	NA	1	0	0	1	different	7.16	0	non-spongers	NA	82	36	118	6	2	0	0	0	82	36
F19	F51	0.0115607	0.285495	1	1	0	1	different	0.41	0	non-spongers	1	82	93	175	6	3	0	0	2	80	91
F19	F52	0.0149254	0.300692	1	1	0	1	same	0.27	0	non-spongers	1	82	54	136	6	4	0	0	2	80	52
F19	F53	NA	NA	1	1	0	1	same	0.94	0	non-spongers	NA	82	36	118	6	4	0	0	0	82	36
F19	F54	NA	NA	1	0	0	1	different	6.53	0	non-spongers	NA	82	87	169	6	2	0	0	0	82	87
F19	F55	NA	NA	1	0	0	1	NA	7.9	NA	non-spongers	NA	82	27	109	6	2	0	0	0	82	27
F19	F56	0.0330189	0.390027	1	1	0	1	different	0.97	0	non-spongers	1	82	137	219	6	6	6	1	7	75	130
F19	F57	0.0070922	0.378208	1	1	0	1	same	1.52	0	non-spongers	1	82	60	142	6	4	0	0	1	81	59
F19	F58	NA	NA	1	0	0	1	different	6.7	0	non-spongers	NA	82	11	93	6	1	0	0	0	82	11
F19	F59	NA	NA	1	0	0	1	same	8.49	0	non-spongers	NA	82	43	125	6	2	0	0	0	82	43
F19	F60	NA	NA	1	1	0	1	different	0.48	0	non-spongers	NA	82	87	169	6	3	0	0	0	82	87
F19	F61	NA	NA	0	0	0	0	same	7.86	0	different	NA	82	41	123	6	2	0	0	0	82	41
F19	F62	NA	NA	1	0	0	1	different	6.72	0	non-spongers	NA	82	11	93	6	1	0	0	0	82	11
F19	F63	NA	NA	0	0	0	0	same	6.03	0	different	NA	82	34	116	6	1	0	0	0	82	34
F19	F64	NA	NA	1	1	0	1	NA	2	NA	non-spongers	NA	82	29	111	6	4	0	0	1	81	28
F19	F65	0.00704225	0.481791	1	1	0	1	different	2.87	0	non-spongers	1	82	61	143	6	4	0	0	1	81	60
F19	F66	0.0165289	0.604616	1	1	0	1	different	1.33	0	non-spongers	1	82	41	123	6	5	0	0	2	80	39
F19	F67	0.0596026	0.602027	1	1	0	1	NA	0.71	NA	non-spongers	1	82	78	160	6	6	6	1	9	73	69
F19	F68	NA	NA	0	0	0	0	same	9.02	0	different	NA	82	33	115	6	2	0	0	0	82	33
F19	F69	0.00787402	0.305911	1	1	0	1	different	2	0	non-spongers	1	82	46	128	6	4	0	0	1	81	45
F19	F70	0.035461	0.590231	1	1	0	1	different	1.63	0	non-spongers	1	82	64	146	6	5	0	0	5	77	59
F19	F71	NA	NA	0	0	0	0	NA	7.5	NA	different	NA	82	38	120	6	2	0	0	0	82	38
F19	F72	NA	NA	1	0	0	1	different	7.9	0.0756	non-spongers	NA	82	34	116	6	2	0	0	0	82	34
F19	F73	0.0309278	0.400018	1	1	0	1	different	0.65	0	non-spongers	1	82	118	200	6	6	6	1	6	76	112
F19	F74	0.0342857	0.393401	1	1	0	1	different	1.41	0	non-spongers	1	82	99	181	6	6	6	1	6	76	93
F19	F75	0.0232558	0.459217	1	1	0	1	same	0.37	0	non-spongers	1	82	50	132	6	6	6	1	3	79	47
F20	F1	NA	NA	1	0	0	1	NA	7.98	NA	non-spongers	NA	51	24	75	4	2	0	0	0	51	24
F20	F2	0	0.667483	1	1	0	1	same	2.31	0	non-spongers	0	51	52	103	4	6	0	0	0	51	52
F20	F3	NA	NA	1	1	0	1	same	2.44	0.093	non-spongers	NA	51	67	118	4	3	0	0	0	51	67
F20	F4	0.0145985	0.533507	1	1	0	1	different	2.3	0.0574	non-spongers	1	51	88	139	4	6	0	0	2	49	86
F20	F5	NA	NA	1	1	0	1	different	2.55	0.0965	non-spongers	NA	51	32	83	4	4	4	1	0	51	32
F20	F6	0	0.317384	1	0	0	1	same	8.04	0	non-spongers	0	51	19	70	4	1	0	0	0	51	19
F20	F7	0.0103093	0.60536	1	1	0	1	NA	0.87	NA	non-spongers	1	51	47	98	4	4	4	1	1	50	46
F20	F8	NA	NA	0	0	0	0	different	11.02	0	different	NA	51	54	105	4	2	0	0	0	51	54
F20	F9	0	0.293098	1	0	0	1	NA	9.95	NA	non-spongers	0	51	19	70	4	2	0	0	0	51	19
F20	F10	0.0119048	0.382699	1	1	0	1	same	0.31	0.0722	non-spongers	1	51	34	85	4	4	4	1	1	50	33
F20	F11	0.010582	0.652261	1	1	0	1	different	1.2	0	non-spongers	1	51	140	191	4	6	0	0	2	49	138
F20	F12	NA	NA	1	1	0	1	NA	2.83	NA	non-spongers	NA	51	24	75	4	4	4	1	0	51	24
F20	F13	NA	NA	1	0	0	1	NA	7.5	0	non-spongers	NA	51	16	67	4	1	0	0	0	51	16
F20	F14	0.0119048	0.607115	1	1	0	1	different	0.9	0.0733	non-spongers	1	51	119	170	4	6	0	0	2	49	117
F20	F15	NA	NA	1	0	0	1	different	10.21	0.0088	non-spongers	NA	51	26	77	4	2	0	0	0	51	26
F20	F16	0	0.35963	1	1	0	1	different	0.15	0	non-spongers	0	51	15	66	4	6	0	0	0	51	15
F20	F17	0	0.664315	1	1	0	1	NA	0.81	0	non-spongers	0	51	64	115	4	5	0	0	0	51	64
F20	F18	NA	NA	1	1	0	1	different	3.04	0	non-spongers	NA	51	38	89	4	4	4	1	0	51	38
F20	F19	0.00757576	0.576185	1	1	0	1	different	2.17	0	non-spongers	1	51	82	133	4	6	0	0	1	50	81
F20	F21	NA	NA	1	1	0	1	same	3.91	0	non-spongers	NA	51	84	135	4	3	0	0	0	51	84
F20	F22	0	0.381094	1	1	0	1	different	0.19	0	non-spongers	0	51	14	65	4	4	4	1	0	51	14
F20	F23	0	0.30745	0	0	0	0	different	8.15	0.0975	different	0	51	27	78	4	2	0	0	0	51	27
F20	F24	NA	NA	1	1	0	1	different	2.97	0	non-spongers	NA	51	48	99	4	4	4	1	0	51	48
F20	F25	0.00952381	0.752711	1	1	0	1	NA	0.59	NA	non-spongers	1	51	55	106	4	5	0	0	1	50	54
F20	F26	NA	NA	0	0	0	0	different	10.79	0	different	NA	51	35	86	4	2	0	0	0	51	35
F20	F27	NA	NA	1	0	0	1	different	9.91	0	non-spongers	NA	51	29	80	4	2	0	0	0	51	29
F20	F28	NA	NA	0	0	0	0	different	9.57	0	different	NA	51	24	75	4	2	0	0	0	51	24
F20	F29	0	0.253164	1	0	0	1	NA	9.62	NA	non-spongers	0	51	19	70	4	2	0	0	0	51	19
F20	F30	NA	NA	1	1	0	1	same	3.56	0	non-spongers	NA	51	52	103	4	3	0	0	1	50	51
F20	F31	0.0169492	0.721593	1	1	0	1	different	0.63	0	non-spongers	1	51	69	120	4	5	0	0	2	49	67
F20	F32	0	0.294567	0	0	0	0	different	10.76	0	different	0	51	36	87	4	2	0	0	0	51	36
F20	F33	0.00574713	0.650452	1	1	0	1	different	1.1	0	non-spongers	1	51	124	175	4	6	0	0	1	50	123
F20	F34	0	0.305497	1	1	0	1	same	5.44	0	non-spongers	0	51	30	81	4	3	0	0	0	51	30
F20	F35	NA	NA	1	0	0	1	different	10.69	0	non-spongers	NA	51	60	111	4	2	0	0	0	51	60
F20	F36	0	0.504363	1	1	0	1	NA	0.58	NA	non-spongers	0	51	34	85	4	4	4	1	0	51	34
F20	F37	NA	NA	0	0	0	0	different	10.44	0	different	NA	51	31	82	4	2	0	0	0	51	31
F20	F38	NA	NA	0	0	0	0	different	10.13	0.2392	different	NA	51	81	132	4	2	0	0	0	51	81
F20	F39	0	0.285743	0	0	0	0	different	10.4	0.0111	different	0	51	31	82	4	2	0	0	0	51	31
F20	F40	0.00775194	0.815007	1	1	0	1	same	0.08	0.0701	non-spongers	1	51	79	130	4	4	4	1	1	50	78
F20	F41	0	0.252565	0	0	0	0	different	10.15	0	different	0	51	59	110	4	2	0	0	0	51	59
F20	F42	NA	NA	1	0	0	1	NA	8.02	NA	non-spongers	NA	51	14	65	4	1	0	0	0	51	14
F20	F43	0	0.526849	1	1	0	1	NA	0.68	NA	non-spongers	0	51	26	77	4	4	4	1	0	51	26
F20	F44	NA	NA	0	0	0	0	different	10.9	0	different	NA	51	20	71	4	2	0	0	0	51	20
F20	F45	NA	NA	1	0	0	1	different	10.16	0	non-spongers	NA	51	77	128	4	2	0	0	0	51	77
F20	F46	NA	NA	0	0	0	0	different	8.94	0	different	NA	51	67	118	4	2	0	0	0	51	67
F20	F47	NA	NA	1	0	0	1	different	10.71	0	non-spongers	NA	51	21	72	4	2	0	0	0	51	21
F20	F48	NA	NA	1	0	0	1	NA	10.54	0.0435	non-spongers	NA	51	26	77	4	2	0	0	0	51	26
F20	F49	NA	NA	1	1	0	1	NA	2.43	NA	non-spongers	NA	51	25	76	4	4	4	1	0	51	25
F20	F50	NA	NA	1	0	0	1	different	9.33	0	non-spongers	NA	51	36	87	4	2	0	0	0	51	36
F20	F51	0	0.387837	1	1	0	1	same	2.58	0	non-spongers	0	51	93	144	4	3	0	0	0	51	93
F20	F52	0	0.262239	1	1	0	1	different	2.44	0	non-spongers	0	51	54	105	4	4	4	1	0	51	54
F20	F53	NA	NA	1	1	0	1	different	3.11	0.0176	non-spongers	NA	51	36	87	4	4	4	1	0	51	36
F20	F54	NA	NA	1	0	0	1	same	8.7	0	non-spongers	NA	51	87	138	4	2	0	0	0	51	87
F20	F55	NA	NA	1	0	0	1	NA	10.07	NA	non-spongers	NA	51	27	78	4	2	0	0	0	51	27
F20	F56	0.00534759	0.587366	1	1	0	1	same	1.2	0.0764	non-spongers	1	51	137	188	4	6	0	0	1	50	136
F20	F57	0	0.315785	1	1	0	1	different	3.69	0.0251	non-spongers	0	51	60	111	4	4	4	1	0	51	60
F20	F58	NA	NA	1	0	0	1	same	8.87	0	non-spongers	NA	51	11	62	4	1	0	0	0	51	11
F20	F59	0	0.262092	1	0	0	1	different	10.66	0	non-spongers	0	51	43	94	4	2	0	0	0	51	43
F20	F60	NA	NA	1	1	0	1	same	2.65	0	non-spongers	NA	51	87	138	4	3	0	0	1	50	86
F20	F61	NA	NA	0	0	0	0	different	10.03	0	different	NA	51	41	92	4	2	0	0	0	51	41
F20	F62	NA	NA	1	0	0	1	same	8.89	0	non-spongers	NA	51	11	62	4	1	0	0	0	51	11
F20	F63	NA	NA	0	0	0	0	different	8.2	0.0317	different	NA	51	34	85	4	1	0	0	0	51	34
F20	F64	NA	NA	1	1	0	1	NA	0.17	NA	non-spongers	NA	51	29	80	4	4	4	1	0	51	29
F20	F65	0.046729	0.745146	1	1	0	1	same	0.7	0	non-spongers	1	51	61	112	4	4	4	1	5	46	56
F20	F66	0.010989	0.762056	1	1	0	1	different	0.84	0	non-spongers	1	51	41	92	4	5	0	0	1	50	40
F20	F67	0.0078125	0.683877	1	1	0	1	NA	2.88	NA	non-spongers	1	51	78	129	4	6	0	0	1	50	77
F20	F68	NA	NA	0	0	0	0	different	11.19	0	different	NA	51	33	84	4	2	0	0	0	51	33
F20	F69	0.0104167	0.356969	1	1	0	1	same	0.17	0.1086	non-spongers	1	51	46	97	4	4	4	1	1	50	45
F20	F70	0.00877193	0.76434	1	1	0	1	different	0.54	0.0001	non-spongers	1	51	64	115	4	5	0	0	1	50	63
F20	F71	NA	NA	0	0	0	0	NA	9.67	NA	different	NA	51	38	89	4	2	0	0	0	51	38
F20	F72	NA	NA	1	0	0	1	different	10.07	0.0364	non-spongers	NA	51	34	85	4	2	0	0	0	51	34
F20	F73	0.00595238	0.545425	1	1	0	1	same	1.52	0	non-spongers	1	51	118	169	4	6	0	0	1	50	117
F20	F74	0.00671141	0.627538	1	1	0	1	same	0.76	0	non-spongers	1	51	99	150	4	6	0	0	1	50	98
F20	F75	0.01	0.581433	1	1	0	1	different	2.54	0.1783	non-spongers	1	51	50	101	4	6	0	0	1	50	49
F21	F1	0	0.648611	1	0	0	1	NA	4.07	NA	non-spongers	0	84	24	108	3	2	0	0	0	84	24
F21	F2	0.00740741	0.433274	1	1	0	1	same	1.6	0	non-spongers	1	84	52	136	3	6	0	0	1	83	51
F21	F3	0.0272109	0.814308	1	1	0	1	same	1.47	0.0977	non-spongers	1	84	67	151	3	3	3	1	4	80	63
F21	F4	NA	NA	1	1	0	1	different	1.61	0.026	non-spongers	NA	84	88	172	3	6	0	0	0	84	88
F21	F5	NA	NA	1	1	0	1	different	1.36	0	non-spongers	NA	84	32	116	3	4	0	0	0	84	32
F21	F6	0	0.361043	1	0	0	1	same	4.13	0	non-spongers	0	84	19	103	3	1	0	0	0	84	19
F21	F7	0	0.265441	1	1	0	1	NA	4.78	NA	non-spongers	0	84	47	131	3	4	0	0	0	84	47
F21	F8	0	0.344705	0	0	0	0	different	7.11	0.2059	different	0	84	54	138	3	2	0	0	0	84	54
F21	F9	0	0.453162	1	0	0	1	NA	6.04	NA	non-spongers	0	84	19	103	3	2	0	0	0	84	19
F21	F10	NA	NA	1	1	0	1	same	3.6	0	non-spongers	NA	84	34	118	3	4	0	0	0	84	34
F21	F11	NA	NA	1	1	0	1	different	2.71	0	non-spongers	NA	84	140	224	3	6	0	0	2	82	138
F21	F12	NA	NA	1	1	0	1	NA	1.08	NA	non-spongers	NA	84	24	108	3	4	0	0	0	84	24
F21	F13	0	0.390872	1	0	0	1	NA	3.59	0	non-spongers	0	84	16	100	3	1	0	0	0	84	16
F21	F14	NA	NA	1	1	0	1	different	3.01	0.0738	non-spongers	NA	84	119	203	3	6	0	0	2	82	117
F21	F15	0.00917431	0.591034	1	0	0	1	different	6.3	0.0335	non-spongers	1	84	26	110	3	2	0	0	1	83	25
F21	F16	NA	NA	1	1	0	1	different	4.06	0	non-spongers	NA	84	15	99	3	6	0	0	0	84	15
F21	F17	0.00680272	0.273718	1	1	0	1	NA	3.1	0	non-spongers	1	84	64	148	3	5	0	0	1	83	63
F21	F18	NA	NA	1	1	0	1	different	0.87	0	non-spongers	NA	84	38	122	3	4	0	0	0	84	38
F21	F19	NA	NA	1	1	0	1	different	1.74	0	non-spongers	NA	84	82	166	3	6	0	0	2	82	80
F21	F20	NA	NA	1	1	0	1	same	3.91	0	non-spongers	NA	84	51	135	3	4	0	0	0	84	51
F21	F22	NA	NA	1	1	0	1	different	4.1	0	non-spongers	NA	84	14	98	3	4	0	0	0	84	14
F21	F23	0.00909091	0.464868	0	0	0	0	different	4.24	0.0123	different	1	84	27	111	3	2	0	0	1	83	26
F21	F24	NA	NA	1	1	0	1	different	0.94	0.0092	non-spongers	NA	84	48	132	3	4	0	0	0	84	48
F21	F25	0.0145985	0.268044	1	1	0	1	NA	3.32	NA	non-spongers	1	84	55	139	3	5	0	0	2	82	53
F21	F26	0	0.294159	0	0	0	0	different	6.88	0	different	0	84	35	119	3	2	0	0	0	84	35
F21	F27	0.00892857	0.49552	1	0	0	1	different	6	0	non-spongers	1	84	29	113	3	2	0	0	1	83	28
F21	F28	NA	NA	0	0	0	0	different	5.66	0	different	NA	84	24	108	3	2	0	0	0	84	24
F21	F29	0	0.4172	1	0	0	1	NA	5.71	NA	non-spongers	0	84	19	103	3	2	0	0	0	84	19
F21	F30	0.0149254	0.706307	1	1	0	1	same	0.35	0	non-spongers	1	84	52	136	3	3	3	1	2	82	50
F21	F31	0.013245	0.287823	1	1	0	1	different	3.28	0	non-spongers	1	84	69	153	3	5	0	0	2	82	67
F21	F32	0	0.390766	0	0	0	0	different	6.85	0	different	0	84	36	120	3	2	0	0	0	84	36
F21	F33	0.0146341	0.48344	1	1	0	1	different	2.81	0	non-spongers	1	84	124	208	3	6	0	0	3	81	121
F21	F34	0.027027	0.716925	1	1	0	1	same	1.53	0.1693	non-spongers	1	84	30	114	3	3	3	1	3	81	27
F21	F35	0.0285714	0.407083	1	0	0	1	different	6.78	0.0163	non-spongers	1	84	60	144	3	2	0	0	4	80	56
F21	F36	0	0.293952	1	1	0	1	NA	3.33	NA	non-spongers	0	84	34	118	3	4	0	0	0	84	34
F21	F37	0.00877193	0.48349	0	0	0	0	different	6.53	0	different	1	84	31	115	3	2	0	0	1	83	30
F21	F38	0.0509554	0.437013	0	0	0	0	different	6.22	0.1555	different	1	84	81	165	3	2	0	0	8	76	73
F21	F39	0.00877193	0.362873	0	0	0	0	different	6.49	0	different	1	84	31	115	3	2	0	0	1	83	30
F21	F40	0.00617284	0.263965	1	1	0	1	same	3.99	0.0268	non-spongers	1	84	79	163	3	4	0	0	1	83	78
F21	F41	0.00704225	0.348022	0	0	0	0	different	6.24	0.0479	different	1	84	59	143	3	2	0	0	1	83	58
F21	F42	0	0.296537	1	0	0	1	NA	4.11	NA	non-spongers	0	84	14	98	3	1	0	0	0	84	14
F21	F43	NA	NA	1	1	0	1	NA	3.23	NA	non-spongers	NA	84	26	110	3	4	0	0	0	84	26
F21	F44	NA	NA	0	0	0	0	different	6.99	0	different	NA	84	20	104	3	2	0	0	0	84	20
F21	F45	0.0254777	0.52658	1	0	0	1	different	6.25	0	non-spongers	1	84	77	161	3	2	0	0	4	80	73
F21	F46	0	0.645022	0	0	0	0	different	5.03	0	different	0	84	67	151	3	2	0	0	0	84	67
F21	F47	NA	NA	1	0	0	1	different	6.8	0	non-spongers	NA	84	21	105	3	2	0	0	0	84	21
F21	F48	0.00917431	0.462471	1	0	0	1	NA	6.63	0.034	non-spongers	1	84	26	110	3	2	0	0	1	83	25
F21	F49	NA	NA	1	1	0	1	NA	1.48	NA	non-spongers	NA	84	25	109	3	4	0	0	0	84	25
F21	F50	0	0.529485	1	0	0	1	different	5.42	0.0563	non-spongers	0	84	36	120	3	2	0	0	0	84	36
F21	F51	0.120253	0.767602	1	1	0	1	same	1.33	0	non-spongers	1	84	93	177	3	3	3	1	19	65	74
F21	F52	NA	NA	1	1	0	1	different	1.47	0.0179	non-spongers	NA	84	54	138	3	4	0	0	0	84	54
F21	F53	NA	NA	1	1	0	1	different	0.8	0	non-spongers	NA	84	36	120	3	4	0	0	0	84	36
F21	F54	0.0239521	0.557975	1	0	0	1	same	4.79	0	non-spongers	1	84	87	171	3	2	0	0	4	80	83
F21	F55	0	0.425686	1	0	0	1	NA	6.16	NA	non-spongers	0	84	27	111	3	2	0	0	0	84	27
F21	F56	0	0.536608	1	1	0	1	same	2.71	0.1677	non-spongers	0	84	137	221	3	6	0	0	0	84	137
F21	F57	NA	NA	1	1	0	1	different	0.22	0.0616	non-spongers	NA	84	60	144	3	4	0	0	0	84	60
F21	F58	0	0.330494	1	0	0	1	same	4.96	0	non-spongers	0	84	11	95	3	1	0	0	0	84	11
F21	F59	0.016	0.458306	1	0	0	1	different	6.75	0	non-spongers	1	84	43	127	3	2	0	0	2	82	41
F21	F60	0.0822785	0.835758	1	1	0	1	same	1.26	0	non-spongers	1	84	87	171	3	3	3	1	13	71	74
F21	F61	NA	NA	0	0	0	0	different	6.12	0	different	NA	84	41	125	3	2	0	0	0	84	41
F21	F62	0	0.313834	1	0	0	1	same	4.98	0.0556	non-spongers	0	84	11	95	3	1	0	0	0	84	11
F21	F63	0	0.579613	0	0	0	0	different	4.29	0	different	0	84	34	118	3	1	0	0	0	84	34
F21	F64	NA	NA	1	1	0	1	NA	3.74	NA	non-spongers	NA	84	29	113	3	4	0	0	0	84	29
F21	F65	NA	NA	1	1	0	1	same	4.61	0	non-spongers	NA	84	61	145	3	4	0	0	0	84	61
F21	F66	0	0.279188	1	1	0	1	different	3.07	0	non-spongers	0	84	41	125	3	5	0	0	0	84	41
F21	F67	0	0.325162	1	1	0	1	NA	1.03	NA	non-spongers	0	84	78	162	3	6	0	0	0	84	78
F21	F68	0	0.392553	0	0	0	0	different	7.28	0.007	different	0	84	33	117	3	2	0	0	0	84	33
F21	F69	0	0.260721	1	1	0	1	same	3.74	0.0752	non-spongers	0	84	46	130	3	4	0	0	0	84	46
F21	F70	0.00680272	0.273766	1	1	0	1	different	3.37	0	non-spongers	1	84	64	148	3	5	0	0	1	83	63
F21	F71	0	0.56388	0	0	0	0	NA	5.76	NA	different	0	84	38	122	3	2	0	0	0	84	38
F21	F72	0	0.509674	1	0	0	1	different	6.16	0	non-spongers	0	84	34	118	3	2	0	0	0	84	34
F21	F73	0	0.579449	1	1	0	1	same	2.39	0	non-spongers	0	84	118	202	3	6	0	0	0	84	118
F21	F74	0.00549451	0.448598	1	1	0	1	same	3.15	0	non-spongers	1	84	99	183	3	6	0	0	1	83	98
F21	F75	0.0075188	0.502819	1	1	0	1	different	1.37	0.1286	non-spongers	1	84	50	134	3	6	0	0	1	83	49
F22	F1	NA	NA	1	0	0	1	NA	8.17	NA	non-spongers	NA	14	24	38	4	2	0	0	0	14	24
F22	F2	0	0.317382	1	1	0	1	different	2.5	0	non-spongers	0	14	52	66	4	6	0	0	0	14	52
F22	F3	NA	NA	1	1	0	1	different	2.63	0.0051	non-spongers	NA	14	67	81	4	3	0	0	0	14	67
F22	F4	0	0.433624	1	1	0	1	different	2.49	0.1745	non-spongers	0	14	88	102	4	6	0	0	0	14	88
F22	F5	0.0222222	0.322545	1	1	0	1	different	2.74	0.052	non-spongers	1	14	32	46	4	4	4	1	1	13	31
F22	F6	0	0.277802	1	0	0	1	different	8.23	0	non-spongers	0	14	19	33	4	1	0	0	0	14	19
F22	F7	0	0.637004	1	1	0	1	NA	0.68	NA	non-spongers	0	14	47	61	4	4	4	1	0	14	47
F22	F8	NA	NA	0	0	0	0	different	11.21	0	different	NA	14	54	68	4	2	0	0	0	14	54
F22	F9	0	0.253849	1	0	0	1	NA	10.14	NA	non-spongers	0	14	19	33	4	2	0	0	0	14	19
F22	F10	0.0434783	0.458493	1	1	0	1	different	0.5	0	non-spongers	1	14	34	48	4	4	4	1	2	12	32
F22	F11	0.0131579	0.301214	1	1	0	1	different	1.39	0	non-spongers	1	14	140	154	4	6	0	0	2	12	138
F22	F12	0	0.29328	1	1	0	1	NA	3.02	NA	non-spongers	0	14	24	38	4	4	4	1	0	14	24
F22	F13	NA	NA	1	0	0	1	NA	7.69	0.0706	non-spongers	NA	14	16	30	4	1	0	0	0	14	16
F22	F14	0.00757576	0.300225	1	1	0	1	different	1.09	0.0095	non-spongers	1	14	119	133	4	6	0	0	1	13	118
F22	F15	NA	NA	1	0	0	1	different	10.4	0.1143	non-spongers	NA	14	26	40	4	2	0	0	0	14	26
F22	F16	0	0.352188	1	1	0	1	different	0.04	0	non-spongers	0	14	15	29	4	6	0	0	0	14	15
F22	F17	0.012987	0.513041	1	1	0	1	NA	1	0	non-spongers	1	14	64	78	4	5	0	0	1	13	63
F22	F18	0	0.345585	1	1	0	1	different	3.23	0	non-spongers	0	14	38	52	4	4	4	1	0	14	38
F22	F19	0	0.388472	1	1	0	1	different	2.36	0	non-spongers	0	14	82	96	4	6	0	0	0	14	82
F22	F20	0	0.381094	1	1	0	1	different	0.19	0	non-spongers	0	14	51	65	4	4	4	1	0	14	51
F22	F21	NA	NA	1	1	0	1	different	4.1	0	non-spongers	NA	14	84	98	4	3	0	0	0	14	84
F22	F23	0	0.408295	0	0	0	0	different	8.34	0.2082	different	0	14	27	41	4	2	0	0	0	14	27
F22	F24	0	0.39387	1	1	0	1	different	3.16	0.0298	non-spongers	0	14	48	62	4	4	4	1	0	14	48
F22	F25	0	0.465473	1	1	0	1	NA	0.78	NA	non-spongers	0	14	55	69	4	5	0	0	0	14	55
F22	F26	NA	NA	0	0	0	0	different	10.98	0	different	NA	14	35	49	4	2	0	0	0	14	35
F22	F27	NA	NA	1	0	0	1	different	10.1	0	non-spongers	NA	14	29	43	4	2	0	0	0	14	29
F22	F28	NA	NA	0	0	0	0	different	9.76	0	different	NA	14	24	38	4	2	0	0	0	14	24
F22	F29	NA	NA	1	0	0	1	NA	9.81	NA	non-spongers	NA	14	19	33	4	2	0	0	0	14	19
F22	F30	NA	NA	1	1	0	1	different	3.75	0	non-spongers	NA	14	52	66	4	3	0	0	0	14	52
F22	F31	0.0121951	0.523178	1	1	0	1	same	0.82	0.0231	non-spongers	1	14	69	83	4	5	0	0	1	13	68
F22	F32	NA	NA	0	0	0	0	different	10.95	0	different	NA	14	36	50	4	2	0	0	0	14	36
F22	F33	0	0.322917	1	1	0	1	different	1.29	0	non-spongers	0	14	124	138	4	6	0	0	0	14	124
F22	F34	NA	NA	1	1	0	1	different	5.63	0	non-spongers	NA	14	30	44	4	3	0	0	0	14	30
F22	F35	NA	NA	1	0	0	1	different	10.88	0.2805	non-spongers	NA	14	60	74	4	2	0	0	0	14	60
F22	F36	0	0.618133	1	1	0	1	NA	0.77	NA	non-spongers	0	14	34	48	4	4	4	1	0	14	34
F22	F37	NA	NA	0	0	0	0	different	10.63	0	different	NA	14	31	45	4	2	0	0	0	14	31
F22	F38	NA	NA	0	0	0	0	different	10.32	0.0719	different	NA	14	81	95	4	2	0	0	0	14	81
F22	F39	NA	NA	0	0	0	0	different	10.59	0.1781	different	NA	14	31	45	4	2	0	0	0	14	31
F22	F40	0	0.430977	1	1	0	1	different	0.11	0.0399	non-spongers	0	14	79	93	4	4	4	1	0	14	79
F22	F41	NA	NA	0	0	0	0	different	10.34	0.0233	different	NA	14	59	73	4	2	0	0	0	14	59
F22	F42	NA	NA	1	0	0	1	NA	8.21	NA	non-spongers	NA	14	14	28	4	1	0	0	0	14	14
F22	F43	0.0810811	0.437484	1	1	0	1	NA	0.87	NA	non-spongers	1	14	26	40	4	4	4	1	3	11	23
F22	F44	NA	NA	0	0	0	0	different	11.09	0	different	NA	14	20	34	4	2	0	0	0	14	20
F22	F45	NA	NA	1	0	0	1	different	10.35	0	non-spongers	NA	14	77	91	4	2	0	0	0	14	77
F22	F46	NA	NA	0	0	0	0	different	9.13	0	different	NA	14	67	81	4	2	0	0	0	14	67
F22	F47	NA	NA	1	0	0	1	different	10.9	0	non-spongers	NA	14	21	35	4	2	0	0	0	14	21
F22	F48	NA	NA	1	0	0	1	NA	10.73	0	non-spongers	NA	14	26	40	4	2	0	0	0	14	26
F22	F49	0	0.258919	1	1	0	1	NA	2.62	NA	non-spongers	0	14	25	39	4	4	4	1	0	14	25
F22	F50	NA	NA	1	0	0	1	different	9.52	0.1075	non-spongers	NA	14	36	50	4	2	0	0	0	14	36
F22	F51	0	0.264143	1	1	0	1	different	2.77	0	non-spongers	0	14	93	107	4	3	0	0	0	14	93
F22	F52	0.030303	0.597077	1	1	0	1	different	2.63	0.0236	non-spongers	1	14	54	68	4	4	4	1	2	12	52
F22	F53	0	0.295103	1	1	0	1	different	3.3	0	non-spongers	0	14	36	50	4	4	4	1	0	14	36
F22	F54	NA	NA	1	0	0	1	different	8.89	0	non-spongers	NA	14	87	101	4	2	0	0	0	14	87
F22	F55	NA	NA	1	0	0	1	NA	10.26	NA	non-spongers	NA	14	27	41	4	2	0	0	0	14	27
F22	F56	0	0.326086	1	1	0	1	different	1.39	0	non-spongers	0	14	137	151	4	6	0	0	0	14	137
F22	F57	0	0.633393	1	1	0	1	different	3.88	0	non-spongers	0	14	60	74	4	4	4	1	0	14	60
F22	F58	NA	NA	1	0	0	1	different	9.06	0.0567	non-spongers	NA	14	11	25	4	1	0	0	0	14	11
F22	F59	NA	NA	1	0	0	1	different	10.85	0	non-spongers	NA	14	43	57	4	2	0	0	0	14	43
F22	F60	NA	NA	1	1	0	1	different	2.84	0	non-spongers	NA	14	87	101	4	3	0	0	0	14	87
F22	F61	NA	NA	0	0	0	0	different	10.22	0	different	NA	14	41	55	4	2	0	0	0	14	41
F22	F62	NA	NA	1	0	0	1	different	9.08	0.0012	non-spongers	NA	14	11	25	4	1	0	0	0	14	11
F22	F63	NA	NA	0	0	0	0	different	8.39	0.0831	different	NA	14	34	48	4	1	0	0	0	14	34
F22	F64	0.0238095	0.334867	1	1	0	1	NA	0.36	NA	non-spongers	1	14	29	43	4	4	4	1	1	13	28
F22	F65	0	0.484976	1	1	0	1	different	0.51	0.0219	non-spongers	0	14	61	75	4	4	4	1	0	14	61
F22	F66	0.0185185	0.472409	1	1	0	1	same	1.03	0.2915	non-spongers	1	14	41	55	4	5	0	0	1	13	40
F22	F67	0	0.453201	1	1	0	1	NA	3.07	NA	non-spongers	0	14	78	92	4	6	0	0	0	14	78
F22	F68	NA	NA	0	0	0	0	different	11.38	0	different	NA	14	33	47	4	2	0	0	0	14	33
F22	F69	0.0169492	0.470592	1	1	0	1	different	0.36	0.0244	non-spongers	1	14	46	60	4	4	4	1	1	13	45
F22	F70	0	0.476736	1	1	0	1	same	0.73	0.0259	non-spongers	0	14	64	78	4	5	0	0	0	14	64
F22	F71	NA	NA	0	0	0	0	NA	9.86	NA	different	NA	14	38	52	4	2	0	0	0	14	38
F22	F72	NA	NA	1	0	0	1	different	10.26	0.0151	non-spongers	NA	14	34	48	4	2	0	0	0	14	34
F22	F73	0	0.352865	1	1	0	1	different	1.71	0	non-spongers	0	14	118	132	4	6	0	0	0	14	118
F22	F74	0	0.303529	1	1	0	1	different	0.95	0	non-spongers	0	14	99	113	4	6	0	0	0	14	99
F22	F75	0	0.411694	1	1	0	1	different	2.73	0.1138	non-spongers	0	14	50	64	4	6	0	0	0	14	50
F23	F1	0	0.409951	0	1	0	0	NA	0.17	NA	different	0	27	24	51	2	2	2	1	0	27	24
F23	F2	0	0.403902	0	0	0	0	different	5.84	0	different	0	27	52	79	2	6	0	0	0	27	52
F23	F3	0	0.499578	0	0	0	0	different	5.71	0.0089	different	0	27	67	94	2	3	0	0	0	27	67
F23	F4	0	0.284603	0	0	0	0	same	5.85	0.0271	different	0	27	88	115	2	6	0	0	0	27	88
F23	F5	0	0.275898	0	0	0	0	same	5.6	0.0759	different	0	27	32	59	2	4	0	0	0	27	32
F23	F6	0	0.539297	0	1	0	0	different	0.11	0	different	0	27	19	46	2	1	0	0	0	27	19
F23	F7	0	0.44446	0	0	0	0	NA	9.02	NA	different	0	27	47	74	2	4	0	0	0	27	47
F23	F8	0.0125	0.35358	1	1	1	0	same	2.87	0.0059	spongers	1	27	54	81	2	2	2	1	1	26	53
F23	F9	0	0.677527	0	1	0	0	NA	1.8	NA	different	0	27	19	46	2	2	2	1	0	27	19
F23	F10	0	0.291648	0	0	0	0	different	7.84	0	different	0	27	34	61	2	4	0	0	0	27	34
F23	F11	NA	NA	0	0	0	0	same	6.95	0	different	NA	27	140	167	2	6	0	0	0	27	140
F23	F12	NA	NA	0	0	0	0	NA	5.32	NA	different	NA	27	24	51	2	4	0	0	0	27	24
F23	F13	0	0.560958	0	1	0	0	NA	0.65	0	different	0	27	16	43	2	1	0	0	0	27	16
F23	F14	0	0.261252	0	0	0	0	same	7.25	0.0803	different	0	27	119	146	2	6	0	0	0	27	119
F23	F15	0.0192308	0.559731	0	1	0	0	different	2.06	0.0123	different	1	27	26	53	2	2	2	1	1	26	25
F23	F16	NA	NA	0	0	0	0	same	8.3	0.1045	different	NA	27	15	42	2	6	0	0	0	27	15
F23	F17	0	0.435418	0	0	0	0	NA	7.34	0	different	0	27	64	91	2	5	0	0	0	27	64
F23	F18	NA	NA	0	0	0	0	same	5.11	0	different	NA	27	38	65	2	4	0	0	0	27	38
F23	F19	0	0.282385	0	0	0	0	same	5.98	0	different	0	27	82	109	2	6	0	0	0	27	82
F23	F20	0	0.30745	0	0	0	0	different	8.15	0.0975	different	0	27	51	78	2	4	0	0	0	27	51
F23	F21	0.00909091	0.464868	0	0	0	0	different	4.24	0.0123	different	1	27	84	111	2	3	0	0	1	26	83
F23	F22	0	0.408295	0	0	0	0	different	8.34	0.2082	different	0	27	14	41	2	4	0	0	0	27	14
F23	F24	NA	NA	0	0	0	0	same	5.18	0	different	NA	27	48	75	2	4	0	0	1	26	47
F23	F25	0	0.391365	0	0	0	0	NA	7.56	NA	different	0	27	55	82	2	5	0	0	0	27	55
F23	F26	0	0.266906	1	1	1	0	same	2.64	0	spongers	0	27	35	62	2	2	2	1	0	27	35
F23	F27	0	0.587952	0	1	0	0	same	1.76	0	different	0	27	29	56	2	2	2	1	0	27	29
F23	F28	0.0408163	0.261127	1	1	1	0	same	1.42	0	spongers	1	27	24	51	2	2	2	1	2	25	22
F23	F29	0	0.652182	0	1	0	0	NA	1.47	NA	different	0	27	19	46	2	2	2	1	0	27	19
F23	F30	0	0.3093	0	0	0	0	different	4.59	0	different	0	27	52	79	2	3	0	0	0	27	52
F23	F31	0	0.438679	0	0	0	0	different	7.52	0	different	0	27	69	96	2	5	0	0	0	27	69
F23	F32	0	0.431311	1	1	1	0	same	2.61	0	spongers	0	27	36	63	2	2	2	1	0	27	36
F23	F33	0	0.371498	0	0	0	0	different	7.05	0	different	0	27	124	151	2	6	0	0	0	27	124
F23	F34	0	0.458374	0	0	0	0	different	2.71	0.103	different	0	27	30	57	2	3	0	0	0	27	30
F23	F35	0	0.369971	0	1	0	0	same	2.54	0	different	0	27	60	87	2	2	2	1	0	27	60
F23	F36	0	0.454302	0	0	0	0	NA	7.57	NA	different	0	27	34	61	2	4	0	0	0	27	34
F23	F37	0	0.617091	1	1	1	0	same	2.29	0	spongers	0	27	31	58	2	2	2	1	0	27	31
F23	F38	0	0.456144	1	1	1	0	same	1.98	0.1069	spongers	0	27	81	108	2	2	2	1	0	27	81
F23	F39	0	0.515887	1	1	1	0	same	2.25	0	spongers	0	27	31	58	2	2	2	1	0	27	31
F23	F40	0	0.355614	0	0	0	0	different	8.23	0	different	0	27	79	106	2	4	0	0	0	27	79
F23	F41	0	0.354532	1	1	1	0	same	2	0	spongers	0	27	59	86	2	2	2	1	0	27	59
F23	F42	0	0.416447	0	1	0	0	NA	0.13	NA	different	0	27	14	41	2	1	0	0	0	27	14
F23	F43	NA	NA	0	0	0	0	NA	7.47	NA	different	NA	27	26	53	2	4	0	0	0	27	26
F23	F44	NA	NA	1	1	1	0	same	2.75	0	spongers	NA	27	20	47	2	2	2	1	0	27	20
F23	F45	0	0.403638	0	1	0	0	same	2.01	0.0297	different	0	27	77	104	2	2	2	1	0	27	77
F23	F46	0.0107527	0.418551	1	1	1	0	same	0.79	0.0717	spongers	1	27	67	94	2	2	2	1	1	26	66
F23	F47	NA	NA	0	1	0	0	different	2.56	0	different	NA	27	21	48	2	2	2	1	0	27	21
F23	F48	0	0.419492	0	1	0	0	NA	2.39	0.0396	different	0	27	26	53	2	2	2	1	0	27	26
F23	F49	NA	NA	0	0	0	0	NA	5.72	NA	different	NA	27	25	52	2	4	0	0	0	27	25
F23	F50	0	0.610003	0	1	0	0	different	1.18	0.1681	different	0	27	36	63	2	2	2	1	0	27	36
F23	F51	0	0.517235	0	0	0	0	different	5.57	0	different	0	27	93	120	2	3	0	0	0	27	93
F23	F52	0	0.354758	0	0	0	0	same	5.71	0	different	0	27	54	81	2	4	0	0	0	27	54
F23	F53	NA	NA	0	0	0	0	same	5.04	0	different	NA	27	36	63	2	4	0	0	0	27	36
F23	F54	0	0.391168	0	1	0	0	different	0.55	0.1025	different	0	27	87	114	2	2	2	1	0	27	87
F23	F55	0	0.316453	0	1	0	0	NA	1.92	NA	different	0	27	27	54	2	2	2	1	0	27	27
F23	F56	0	0.39421	0	0	0	0	different	6.95	0	different	0	27	137	164	2	6	0	0	0	27	137
F23	F57	0.0116279	0.379263	0	0	0	0	same	4.46	0	different	1	27	60	87	2	4	0	0	1	26	59
F23	F58	0	0.55661	0	1	0	0	different	0.72	0	different	0	27	11	38	2	1	0	0	0	27	11
F23	F59	0.0144928	0.526846	0	1	0	0	same	2.51	0	different	1	27	43	70	2	2	2	1	1	26	42
F23	F60	0	0.399268	0	0	0	0	different	5.5	0	different	0	27	87	114	2	3	0	0	0	27	87
F23	F61	0	0.2508	1	1	1	0	same	1.88	0	spongers	0	27	41	68	2	2	2	1	0	27	41
F23	F62	0.027027	0.430261	0	1	0	0	different	0.74	0	different	1	27	11	38	2	1	0	0	1	26	10
F23	F63	0	0.529339	1	1	1	0	same	0.05	0	spongers	0	27	34	61	2	1	0	0	0	27	34
F23	F64	0	0.288008	0	0	0	0	NA	7.98	NA	different	0	27	29	56	2	4	0	0	0	27	29
F23	F65	0	0.289195	0	0	0	0	different	8.85	0	different	0	27	61	88	2	4	0	0	0	27	61
F23	F66	0	0.382639	0	0	0	0	different	7.31	0	different	0	27	41	68	2	5	0	0	0	27	41
F23	F67	0	0.447579	0	0	0	0	NA	5.27	NA	different	0	27	78	105	2	6	0	0	0	27	78
F23	F68	0	0.494397	1	1	1	0	same	3.04	0	spongers	0	27	33	60	2	2	2	1	0	27	33
F23	F69	0	0.343295	0	0	0	0	different	7.98	0	different	0	27	46	73	2	4	0	0	0	27	46
F23	F70	0	0.410991	0	0	0	0	different	7.61	0	different	0	27	64	91	2	5	0	0	0	27	64
F23	F71	0.015625	0.426946	1	1	1	0	NA	1.52	NA	spongers	1	27	38	65	2	2	2	1	1	26	37
F23	F72	0	0.607939	0	1	0	0	different	1.92	0.0372	different	0	27	34	61	2	2	2	1	0	27	34
F23	F73	0	0.436136	0	0	0	0	different	6.63	0	different	0	27	118	145	2	6	0	0	0	27	118
F23	F74	0	0.344145	0	0	0	0	different	7.39	0	different	0	27	99	126	2	6	0	0	0	27	99
F23	F75	0	0.579728	0	0	0	0	same	5.61	0	different	0	27	50	77	2	6	0	0	0	27	50
F24	F1	NA	NA	1	0	0	1	NA	5.01	NA	non-spongers	NA	48	24	72	4	2	0	0	0	48	24
F24	F2	NA	NA	1	1	0	1	different	0.66	0	non-spongers	NA	48	52	100	4	6	0	0	0	48	52
F24	F3	NA	NA	1	1	0	1	different	0.53	0.0586	non-spongers	NA	48	67	115	4	3	0	0	0	48	67
F24	F4	NA	NA	1	1	0	1	same	0.67	0	non-spongers	NA	48	88	136	4	6	0	0	0	48	88
F24	F5	0.0126582	0.504917	1	1	0	1	same	0.42	0.0101	non-spongers	1	48	32	80	4	4	4	1	1	47	31
F24	F6	NA	NA	1	0	0	1	different	5.07	0	non-spongers	NA	48	19	67	4	1	0	0	0	48	19
F24	F7	0	0.330771	1	1	0	1	NA	3.84	NA	non-spongers	0	48	47	95	4	4	4	1	0	48	47
F24	F8	NA	NA	0	0	0	0	same	8.05	0.0075	different	NA	48	54	102	4	2	0	0	0	48	54
F24	F9	NA	NA	1	0	0	1	NA	6.98	NA	non-spongers	NA	48	19	67	4	2	0	0	0	48	19
F24	F10	NA	NA	1	1	0	1	different	2.66	0	non-spongers	NA	48	34	82	4	4	4	1	0	48	34
F24	F11	NA	NA	1	1	0	1	same	1.77	0	non-spongers	NA	48	140	188	4	6	0	0	0	48	140
F24	F12	0	0.606173	1	1	0	1	NA	0.14	NA	non-spongers	0	48	24	72	4	4	4	1	0	48	24
F24	F13	NA	NA	1	0	0	1	NA	4.53	0	non-spongers	NA	48	16	64	4	1	0	0	0	48	16
F24	F14	NA	NA	1	1	0	1	same	2.07	0	non-spongers	NA	48	119	167	4	6	0	0	1	47	118
F24	F15	NA	NA	1	0	0	1	different	7.24	0.1082	non-spongers	NA	48	26	74	4	2	0	0	0	48	26
F24	F16	0	0.398776	1	1	0	1	same	3.12	0	non-spongers	0	48	15	63	4	6	0	0	0	48	15
F24	F17	NA	NA	1	1	0	1	NA	2.16	0	non-spongers	NA	48	64	112	4	5	0	0	1	47	63
F24	F18	0.0238095	0.721246	1	1	0	1	same	0.07	0	non-spongers	1	48	38	86	4	4	4	1	2	46	36
F24	F19	NA	NA	1	1	0	1	same	0.8	0	non-spongers	NA	48	82	130	4	6	0	0	0	48	82
F24	F20	NA	NA	1	1	0	1	different	2.97	0	non-spongers	NA	48	51	99	4	4	4	1	0	48	51
F24	F21	NA	NA	1	1	0	1	different	0.94	0.0092	non-spongers	NA	48	84	132	4	3	0	0	0	48	84
F24	F22	0	0.39387	1	1	0	1	different	3.16	0.0298	non-spongers	0	48	14	62	4	4	4	1	0	48	14
F24	F23	NA	NA	0	0	0	0	same	5.18	0	different	NA	48	27	75	4	2	0	0	1	47	26
F24	F25	NA	NA	1	1	0	1	NA	2.38	NA	non-spongers	NA	48	55	103	4	5	0	0	0	48	55
F24	F26	NA	NA	0	0	0	0	same	7.82	0	different	NA	48	35	83	4	2	0	0	0	48	35
F24	F27	NA	NA	1	0	0	1	same	6.94	0.0397	non-spongers	NA	48	29	77	4	2	0	0	0	48	29
F24	F28	NA	NA	0	0	0	0	same	6.6	0.031	different	NA	48	24	72	4	2	0	0	0	48	24
F24	F29	NA	NA	1	0	0	1	NA	6.65	NA	non-spongers	NA	48	19	67	4	2	0	0	0	48	19
F24	F30	NA	NA	1	1	0	1	different	0.59	0	non-spongers	NA	48	52	100	4	3	0	0	0	48	52
F24	F31	NA	NA	1	1	0	1	different	2.34	0	non-spongers	NA	48	69	117	4	5	0	0	0	48	69
F24	F32	NA	NA	0	0	0	0	same	7.79	0	different	NA	48	36	84	4	2	0	0	0	48	36
F24	F33	NA	NA	1	1	0	1	different	1.87	0	non-spongers	NA	48	124	172	4	6	0	0	0	48	124
F24	F34	NA	NA	1	1	0	1	different	2.47	0	non-spongers	NA	48	30	78	4	3	0	0	0	48	30
F24	F35	NA	NA	1	0	0	1	same	7.72	0	non-spongers	NA	48	60	108	4	2	0	0	0	48	60
F24	F36	0	0.402372	1	1	0	1	NA	2.39	NA	non-spongers	0	48	34	82	4	4	4	1	0	48	34
F24	F37	NA	NA	0	0	0	0	same	7.47	0	different	NA	48	31	79	4	2	0	0	0	48	31
F24	F38	NA	NA	0	0	0	0	same	7.16	0.0123	different	NA	48	81	129	4	2	0	0	0	48	81
F24	F39	NA	NA	0	0	0	0	same	7.43	0.0553	different	NA	48	31	79	4	2	0	0	0	48	31
F24	F40	NA	NA	1	1	0	1	different	3.05	0.1024	non-spongers	NA	48	79	127	4	4	4	1	0	48	79
F24	F41	NA	NA	0	0	0	0	same	7.18	0.0434	different	NA	48	59	107	4	2	0	0	0	48	59
F24	F42	NA	NA	1	0	0	1	NA	5.05	NA	non-spongers	NA	48	14	62	4	1	0	0	0	48	14
F24	F43	NA	NA	1	1	0	1	NA	2.29	NA	non-spongers	NA	48	26	74	4	4	4	1	0	48	26
F24	F44	NA	NA	0	0	0	0	same	7.93	0	different	NA	48	20	68	4	2	0	0	0	48	20
F24	F45	NA	NA	1	0	0	1	same	7.19	0.0438	non-spongers	NA	48	77	125	4	2	0	0	0	48	77
F24	F46	NA	NA	0	0	0	0	same	5.97	0.0938	different	NA	48	67	115	4	2	0	0	0	48	67
F24	F47	NA	NA	1	0	0	1	different	7.74	0	non-spongers	NA	48	21	69	4	2	0	0	0	48	21
F24	F48	NA	NA	1	0	0	1	NA	7.57	0	non-spongers	NA	48	26	74	4	2	0	0	0	48	26
F24	F49	0.0138889	0.509921	1	1	0	1	NA	0.54	NA	non-spongers	1	48	25	73	4	4	4	1	1	47	24
F24	F50	NA	NA	1	0	0	1	different	6.36	0.0335	non-spongers	NA	48	36	84	4	2	0	0	0	48	36
F24	F51	NA	NA	1	1	0	1	different	0.39	0	non-spongers	NA	48	93	141	4	3	0	0	0	48	93
F24	F52	0.00990099	0.646584	1	1	0	1	same	0.53	0.0842	non-spongers	1	48	54	102	4	4	4	1	1	47	53
F24	F53	0.0243902	0.740079	1	1	0	1	same	0.14	0	non-spongers	1	48	36	84	4	4	4	1	2	46	34
F24	F54	NA	NA	1	0	0	1	different	5.73	0.0393	non-spongers	NA	48	87	135	4	2	0	0	0	48	87
F24	F55	NA	NA	1	0	0	1	NA	7.1	NA	non-spongers	NA	48	27	75	4	2	0	0	0	48	27
F24	F56	NA	NA	1	1	0	1	different	1.77	0	non-spongers	NA	48	137	185	4	6	0	0	0	48	137
F24	F57	0.00934579	0.545543	1	1	0	1	same	0.72	0.1425	non-spongers	1	48	60	108	4	4	4	1	1	47	59
F24	F58	NA	NA	1	0	0	1	different	5.9	0	non-spongers	NA	48	11	59	4	1	0	0	0	48	11
F24	F59	NA	NA	1	0	0	1	same	7.69	0	non-spongers	NA	48	43	91	4	2	0	0	0	48	43
F24	F60	NA	NA	1	1	0	1	different	0.32	0	non-spongers	NA	48	87	135	4	3	0	0	0	48	87
F24	F61	NA	NA	0	0	0	0	same	7.06	0	different	NA	48	41	89	4	2	0	0	0	48	41
F24	F62	NA	NA	1	0	0	1	different	5.92	0.0103	non-spongers	NA	48	11	59	4	1	0	0	0	48	11
F24	F63	NA	NA	0	0	0	0	same	5.23	0	different	NA	48	34	82	4	1	0	0	0	48	34
F24	F64	0.0131579	0.38373	1	1	0	1	NA	2.8	NA	non-spongers	1	48	29	77	4	4	4	1	1	47	28
F24	F65	NA	NA	1	1	0	1	different	3.67	0	non-spongers	NA	48	61	109	4	4	4	1	0	48	61
F24	F66	NA	NA	1	1	0	1	different	2.13	0.0214	non-spongers	NA	48	41	89	4	5	0	0	0	48	41
F24	F67	NA	NA	1	1	0	1	NA	0.09	NA	non-spongers	NA	48	78	126	4	6	0	0	0	48	78
F24	F68	NA	NA	0	0	0	0	same	8.22	0	different	NA	48	33	81	4	2	0	0	0	48	33
F24	F69	0.0217391	0.512013	1	1	0	1	different	2.8	0	non-spongers	1	48	46	94	4	4	4	1	2	46	44
F24	F70	NA	NA	1	1	0	1	different	2.43	0	non-spongers	NA	48	64	112	4	5	0	0	0	48	64
F24	F71	NA	NA	0	0	0	0	NA	6.7	NA	different	NA	48	38	86	4	2	0	0	0	48	38
F24	F72	NA	NA	1	0	0	1	different	7.1	0.0307	non-spongers	NA	48	34	82	4	2	0	0	0	48	34
F24	F73	NA	NA	1	1	0	1	different	1.45	0	non-spongers	NA	48	118	166	4	6	0	0	0	48	118
F24	F74	NA	NA	1	1	0	1	different	2.21	0	non-spongers	NA	48	99	147	4	6	0	0	0	48	99
F24	F75	NA	NA	1	1	0	1	same	0.43	0	non-spongers	NA	48	50	98	4	6	0	0	0	48	50
F25	F1	NA	NA	1	0	0	1	NA	7.39	NA	non-spongers	NA	55	24	79	5	2	0	0	0	55	24
F25	F2	0.00943396	0.66465	1	1	0	1	NA	1.72	NA	non-spongers	1	55	52	107	5	6	0	0	1	54	51
F25	F3	0	0.281779	1	1	0	1	NA	1.85	NA	non-spongers	0	55	67	122	5	3	0	0	0	55	67
F25	F4	0.028777	0.598732	1	1	0	1	NA	1.71	NA	non-spongers	1	55	88	143	5	6	0	0	4	51	84
F25	F5	NA	NA	1	1	0	1	NA	1.96	NA	non-spongers	NA	55	32	87	5	4	0	0	0	55	32
F25	F6	0	0.357847	1	0	0	1	NA	7.45	NA	non-spongers	0	55	19	74	5	1	0	0	0	55	19
F25	F7	0.00990099	0.706647	1	1	0	1	NA	1.46	NA	non-spongers	1	55	47	102	5	4	0	0	1	54	46
F25	F8	NA	NA	0	0	0	0	NA	10.43	NA	different	NA	55	54	109	5	2	0	0	0	55	54
F25	F9	0	0.335911	1	0	0	1	NA	9.36	NA	non-spongers	0	55	19	74	5	2	0	0	0	55	19
F25	F10	0	0.428472	1	1	0	1	NA	0.28	NA	non-spongers	0	55	34	89	5	4	0	0	0	55	34
F25	F11	0.015625	0.58568	1	1	0	1	NA	0.61	NA	non-spongers	1	55	140	195	5	6	0	0	3	52	137
F25	F12	NA	NA	1	1	0	1	NA	2.24	NA	non-spongers	NA	55	24	79	5	4	0	0	0	55	24
F25	F13	0	0.272653	1	0	0	1	NA	6.91	NA	non-spongers	0	55	16	71	5	1	0	0	0	55	16
F25	F14	0.0175439	0.573085	1	1	0	1	NA	0.31	NA	non-spongers	1	55	119	174	5	6	0	0	3	52	116
F25	F15	0	0.260505	1	0	0	1	NA	9.62	NA	non-spongers	0	55	26	81	5	2	0	0	0	55	26
F25	F16	NA	0.391367	1	1	0	1	NA	0.74	NA	non-spongers	NA	55	15	70	5	6	0	0	0	55	15
F25	F17	0.565789	0.825045	1	1	0	1	NA	0.22	NA	non-spongers	1	55	64	119	5	5	5	1	43	12	21
F25	F18	NA	NA	1	1	0	1	NA	2.45	NA	non-spongers	NA	55	38	93	5	4	0	0	0	55	38
F25	F19	0.0223881	0.636375	1	1	0	1	NA	1.58	NA	non-spongers	1	55	82	137	5	6	0	0	3	52	79
F25	F20	0.00952381	0.752711	1	1	0	1	NA	0.59	NA	non-spongers	1	55	51	106	5	4	0	0	1	54	50
F25	F21	0.0145985	0.268044	1	1	0	1	NA	3.32	NA	non-spongers	1	55	84	139	5	3	0	0	2	53	82
F25	F22	0	0.465473	1	1	0	1	NA	0.78	NA	non-spongers	0	55	14	69	5	4	0	0	0	55	14
F25	F23	0	0.391365	0	0	0	0	NA	7.56	NA	different	0	55	27	82	5	2	0	0	0	55	27
F25	F24	NA	NA	1	1	0	1	NA	2.38	NA	non-spongers	NA	55	48	103	5	4	0	0	0	55	48
F25	F26	NA	NA	0	0	0	0	NA	10.2	NA	different	NA	55	35	90	5	2	0	0	0	55	35
F25	F27	0	0.272081	1	0	0	1	NA	9.32	NA	non-spongers	0	55	29	84	5	2	0	0	0	55	29
F25	F28	NA	NA	0	0	0	0	NA	8.98	NA	different	NA	55	24	79	5	2	0	0	0	55	24
F25	F29	0	0.315656	1	0	0	1	NA	9.03	NA	non-spongers	0	55	19	74	5	2	0	0	0	55	19
F25	F30	NA	NA	1	1	0	1	NA	2.97	NA	non-spongers	NA	55	52	107	5	3	0	0	0	55	52
F25	F31	0.362637	0.882131	1	1	0	1	NA	0.04	NA	non-spongers	1	55	69	124	5	5	5	1	33	22	36
F25	F32	0	0.290398	0	0	0	0	NA	10.17	NA	different	0	55	36	91	5	2	0	0	0	55	36
F25	F33	0.00561798	0.542539	1	1	0	1	NA	0.51	NA	non-spongers	1	55	124	179	5	6	0	0	1	54	123
F25	F34	0	0.289922	1	1	0	1	NA	4.85	NA	non-spongers	0	55	30	85	5	3	0	0	0	55	30
F25	F35	NA	NA	1	0	0	1	NA	10.1	NA	non-spongers	NA	55	60	115	5	2	0	0	0	55	60
F25	F36	0.0113636	0.62447	1	1	0	1	NA	0.01	NA	non-spongers	1	55	34	89	5	4	0	0	1	54	33
F25	F37	0	0.265479	0	0	0	0	NA	9.85	NA	different	0	55	31	86	5	2	0	0	0	55	31
F25	F38	NA	NA	0	0	0	0	NA	9.54	NA	different	NA	55	81	136	5	2	0	0	0	55	81
F25	F39	0	0.332138	0	0	0	0	NA	9.81	NA	different	0	55	31	86	5	2	0	0	0	55	31
F25	F40	0	0.727315	1	1	0	1	NA	0.67	NA	non-spongers	0	55	79	134	5	4	0	0	0	55	79
F25	F41	NA	NA	0	0	0	0	NA	9.56	NA	different	NA	55	59	114	5	2	0	0	0	55	59
F25	F42	NA	NA	1	0	0	1	NA	7.43	NA	non-spongers	NA	55	14	69	5	1	0	0	0	55	14
F25	F43	0.0125	0.607208	1	1	0	1	NA	0.09	NA	non-spongers	1	55	26	81	5	4	0	0	1	54	25
F25	F44	NA	NA	0	0	0	0	NA	10.31	NA	different	NA	55	20	75	5	2	0	0	0	55	20
F25	F45	NA	NA	1	0	0	1	NA	9.57	NA	non-spongers	NA	55	77	132	5	2	0	0	0	55	77
F25	F46	NA	NA	0	0	0	0	NA	8.35	NA	different	NA	55	67	122	5	2	0	0	0	55	67
F25	F47	NA	NA	1	0	0	1	NA	10.12	NA	non-spongers	NA	55	21	76	5	2	0	0	0	55	21
F25	F48	NA	NA	1	0	0	1	NA	9.95	NA	non-spongers	NA	55	26	81	5	2	0	0	0	55	26
F25	F49	NA	NA	1	1	0	1	NA	1.84	NA	non-spongers	NA	55	25	80	5	4	0	0	0	55	25
F25	F50	NA	NA	1	0	0	1	NA	8.74	NA	non-spongers	NA	55	36	91	5	2	0	0	0	55	36
F25	F51	0.00680272	0.403739	1	1	0	1	NA	1.99	NA	non-spongers	1	55	93	148	5	3	0	0	1	54	92
F25	F52	0.0283019	0.374102	1	1	0	1	NA	1.85	NA	non-spongers	1	55	54	109	5	4	0	0	3	52	51
F25	F53	NA	NA	1	1	0	1	NA	2.52	NA	non-spongers	NA	55	36	91	5	4	0	0	0	55	36
F25	F54	NA	NA	1	0	0	1	NA	8.11	NA	non-spongers	NA	55	87	142	5	2	0	0	0	55	87
F25	F55	NA	NA	1	0	0	1	NA	9.48	NA	non-spongers	NA	55	27	82	5	2	0	0	0	55	27
F25	F56	0.0052356	0.49923	1	1	0	1	NA	0.61	NA	non-spongers	1	55	137	192	5	6	0	0	1	54	136
F25	F57	0	0.429403	1	1	0	1	NA	3.1	NA	non-spongers	0	55	60	115	5	4	0	0	0	55	60
F25	F58	NA	NA	1	0	0	1	NA	8.28	NA	non-spongers	NA	55	11	66	5	1	0	0	0	55	11
F25	F59	0	0.264103	1	0	0	1	NA	10.07	NA	non-spongers	0	55	43	98	5	2	0	0	0	55	43
F25	F60	NA	NA	1	1	0	1	NA	2.06	NA	non-spongers	NA	55	87	142	5	3	0	0	0	55	87
F25	F61	NA	NA	0	0	0	0	NA	9.44	NA	different	NA	55	41	96	5	2	0	0	0	55	41
F25	F62	NA	NA	1	0	0	1	NA	8.3	NA	non-spongers	NA	55	11	66	5	1	0	0	0	55	11
F25	F63	NA	NA	0	0	0	0	NA	7.61	NA	different	NA	55	34	89	5	1	0	0	0	55	34
F25	F64	NA	NA	1	1	0	1	NA	0.42	NA	non-spongers	NA	55	29	84	5	4	0	0	1	54	28
F25	F65	0	0.605214	1	1	0	1	NA	1.29	NA	non-spongers	0	55	61	116	5	4	0	0	0	55	61
F25	F66	0.315068	0.75105	1	1	0	1	NA	0.25	NA	non-spongers	1	55	41	96	5	5	5	1	23	32	18
F25	F67	0.00757576	0.761154	1	1	0	1	NA	2.29	NA	non-spongers	1	55	78	133	5	6	0	0	1	54	77
F25	F68	NA	NA	0	0	0	0	NA	10.6	NA	different	NA	55	33	88	5	2	0	0	0	55	33
F25	F69	0.01	0.446913	1	1	0	1	NA	0.42	NA	non-spongers	1	55	46	101	5	4	0	0	1	54	45
F25	F70	0.586667	0.916785	1	1	0	1	NA	0.05	NA	non-spongers	1	55	64	119	5	5	5	1	44	11	20
F25	F71	NA	NA	0	0	0	0	NA	9.08	NA	different	NA	55	38	93	5	2	0	0	0	55	38
F25	F72	0	0.260288	1	0	0	1	NA	9.48	NA	non-spongers	0	55	34	89	5	2	0	0	0	55	34
F25	F73	0	0.517878	1	1	0	1	NA	0.93	NA	non-spongers	0	55	118	173	5	6	0	0	0	55	118
F25	F74	0.0131579	0.48201	1	1	0	1	NA	0.17	NA	non-spongers	1	55	99	154	5	6	0	0	2	53	97
F25	F75	0	0.624281	1	1	0	1	NA	1.95	NA	non-spongers	0	55	50	105	5	6	0	0	0	55	50
F26	F1	0.0172414	0.527553	0	1	0	0	NA	2.81	NA	different	1	35	24	59	2	2	2	1	1	34	23
F26	F2	NA	NA	0	0	0	0	different	8.48	0	different	NA	35	52	87	2	6	0	0	0	35	52
F26	F3	0	0.301146	0	0	0	0	different	8.35	0	different	0	35	67	102	2	3	0	0	0	35	67
F26	F4	NA	NA	0	0	0	0	same	8.49	0	different	NA	35	88	123	2	6	0	0	0	35	88
F26	F5	NA	NA	0	0	0	0	same	8.24	0	different	NA	35	32	67	2	4	0	0	0	35	32
F26	F6	NA	NA	0	1	0	0	different	2.75	0	different	NA	35	19	54	2	1	0	0	0	35	19
F26	F7	NA	NA	0	0	0	0	NA	11.66	NA	different	NA	35	47	82	2	4	0	0	0	35	47
F26	F8	0.0229885	0.715193	1	1	1	0	same	0.23	0	spongers	1	35	54	89	2	2	2	1	2	33	52
F26	F9	0	0.358722	0	1	0	0	NA	0.84	NA	different	0	35	19	54	2	2	2	1	0	35	19
F26	F10	NA	NA	0	0	0	0	different	10.48	0	different	NA	35	34	69	2	4	0	0	0	35	34
F26	F11	NA	NA	0	0	0	0	same	9.59	0	different	NA	35	140	175	2	6	0	0	0	35	140
F26	F12	NA	NA	0	0	0	0	NA	7.96	NA	different	NA	35	24	59	2	4	0	0	0	35	24
F26	F13	NA	NA	0	1	0	0	NA	3.29	0.1701	different	NA	35	16	51	2	1	0	0	0	35	16
F26	F14	NA	NA	0	0	0	0	same	9.89	0	different	NA	35	119	154	2	6	0	0	0	35	119
F26	F15	0	0.439455	0	1	0	0	different	0.58	0	different	0	35	26	61	2	2	2	1	0	35	26
F26	F16	NA	NA	0	0	0	0	same	10.94	0	different	NA	35	15	50	2	6	0	0	0	35	15
F26	F17	NA	NA	0	0	0	0	NA	9.98	0	different	NA	35	64	99	2	5	0	0	0	35	64
F26	F18	NA	NA	0	0	0	0	same	7.75	0	different	NA	35	38	73	2	4	0	0	0	35	38
F26	F19	NA	NA	0	0	0	0	same	8.62	0	different	NA	35	82	117	2	6	0	0	0	35	82
F26	F20	NA	NA	0	0	0	0	different	10.79	0	different	NA	35	51	86	2	4	0	0	0	35	51
F26	F21	0	0.294159	0	0	0	0	different	6.88	0	different	0	35	84	119	2	3	0	0	0	35	84
F26	F22	NA	NA	0	0	0	0	different	10.98	0	different	NA	35	14	49	2	4	0	0	0	35	14
F26	F23	0	0.266906	1	1	1	0	same	2.64	0	spongers	0	35	27	62	2	2	2	1	0	35	27
F26	F24	NA	NA	0	0	0	0	same	7.82	0	different	NA	35	48	83	2	4	0	0	0	35	48
F26	F25	NA	NA	0	0	0	0	NA	10.2	NA	different	NA	35	55	90	2	5	0	0	0	35	55
F26	F27	0	0.3252	0	1	0	0	same	0.88	0.0286	different	0	35	29	64	2	2	2	1	0	35	29
F26	F28	0	0.453215	1	1	1	0	same	1.22	0	spongers	0	35	24	59	2	2	2	1	0	35	24
F26	F29	0	0.349095	0	1	0	0	NA	1.17	NA	different	0	35	19	54	2	2	2	1	0	35	19
F26	F30	NA	NA	0	0	0	0	different	7.23	0	different	NA	35	52	87	2	3	0	0	0	35	52
F26	F31	NA	NA	0	0	0	0	different	10.16	0.0615	different	NA	35	69	104	2	5	0	0	0	35	69
F26	F32	NA	NA	1	1	1	0	same	0.03	0	spongers	NA	35	36	71	2	2	2	1	0	35	36
F26	F33	NA	NA	0	0	0	0	different	9.69	0	different	NA	35	124	159	2	6	0	0	0	35	124
F26	F34	0.015625	0.380012	0	0	0	0	different	5.35	0.2502	different	1	35	30	65	2	3	0	0	1	34	29
F26	F35	0	0.268739	0	1	0	0	same	0.1	0	different	0	35	60	95	2	2	2	1	0	35	60
F26	F36	NA	NA	0	0	0	0	NA	10.21	NA	different	NA	35	34	69	2	4	0	0	0	35	34
F26	F37	0.0153846	0.455541	1	1	1	0	same	0.35	0	spongers	1	35	31	66	2	2	2	1	1	34	30
F26	F38	0	0.262145	1	1	1	0	same	0.66	0.0252	spongers	0	35	81	116	2	2	2	1	0	35	81
F26	F39	NA	NA	1	1	1	0	same	0.39	0	spongers	NA	35	31	66	2	2	2	1	0	35	31
F26	F40	NA	NA	0	0	0	0	different	10.87	0	different	NA	35	79	114	2	4	0	0	0	35	79
F26	F41	NA	NA	1	1	1	0	same	0.64	0.065	spongers	NA	35	59	94	2	2	2	1	0	35	59
F26	F42	NA	NA	0	1	0	0	NA	2.77	NA	different	NA	35	14	49	2	1	0	0	0	35	14
F26	F43	NA	NA	0	0	0	0	NA	10.11	NA	different	NA	35	26	61	2	4	0	0	0	35	26
F26	F44	0.0576923	0.596106	1	1	1	0	same	0.11	0	spongers	1	35	20	55	2	2	2	1	3	32	17
F26	F45	0	0.393778	0	1	0	0	same	0.63	0.0063	different	0	35	77	112	2	2	2	1	0	35	77
F26	F46	0.00990099	0.461423	1	1	1	0	same	1.85	0	spongers	1	35	67	102	2	2	2	1	1	34	66
F26	F47	0	0.423639	0	1	0	0	different	0.08	0.0546	different	0	35	21	56	2	2	2	1	0	35	21
F26	F48	0	0.297744	0	1	0	0	NA	0.25	0	different	0	35	26	61	2	2	2	1	0	35	26
F26	F49	NA	NA	0	0	0	0	NA	8.36	NA	different	NA	35	25	60	2	4	0	0	0	35	25
F26	F50	0	0.433721	0	1	0	0	different	1.46	0.204	different	0	35	36	71	2	2	2	1	0	35	36
F26	F51	NA	NA	0	0	0	0	different	8.21	0.0707	different	NA	35	93	128	2	3	0	0	0	35	93
F26	F52	NA	NA	0	0	0	0	same	8.35	0	different	NA	35	54	89	2	4	0	0	0	35	54
F26	F53	NA	NA	0	0	0	0	same	7.68	0.0483	different	NA	35	36	71	2	4	0	0	0	35	36
F26	F54	0	0.484912	0	1	0	0	different	2.09	0.0041	different	0	35	87	122	2	2	2	1	0	35	87
F26	F55	0	0.589297	0	1	0	0	NA	0.72	NA	different	0	35	27	62	2	2	2	1	0	35	27
F26	F56	NA	NA	0	0	0	0	different	9.59	0	different	NA	35	137	172	2	6	0	0	0	35	137
F26	F57	NA	NA	0	0	0	0	same	7.1	0.0672	different	NA	35	60	95	2	4	0	0	0	35	60
F26	F58	0	0.253753	0	1	0	0	different	1.92	0.03	different	0	35	11	46	2	1	0	0	0	35	11
F26	F59	0	0.348277	0	1	0	0	same	0.13	0.128	different	0	35	43	78	2	2	2	1	0	35	43
F26	F60	NA	NA	0	0	0	0	different	8.14	0	different	NA	35	87	122	2	3	0	0	0	35	87
F26	F61	0.027027	0.777421	1	1	1	0	same	0.76	0	spongers	1	35	41	76	2	2	2	1	2	33	39
F26	F62	0	0.25384	0	1	0	0	different	1.9	0	different	0	35	11	46	2	1	0	0	0	35	11
F26	F63	0.0298507	0.542437	1	1	1	0	same	2.59	0.0651	spongers	1	35	34	69	2	1	0	0	2	33	32
F26	F64	NA	NA	0	0	0	0	NA	10.62	NA	different	NA	35	29	64	2	4	0	0	0	35	29
F26	F65	NA	NA	0	0	0	0	different	11.49	0.0685	different	NA	35	61	96	2	4	0	0	0	35	61
F26	F66	NA	NA	0	0	0	0	different	9.95	0.014	different	NA	35	41	76	2	5	0	0	0	35	41
F26	F67	NA	NA	0	0	0	0	NA	7.91	NA	different	NA	35	78	113	2	6	0	0	0	35	78
F26	F68	0	0.324738	1	1	1	0	same	0.4	0.0684	spongers	0	35	33	68	2	2	2	1	0	35	33
F26	F69	NA	NA	0	0	0	0	different	10.62	0.0479	different	NA	35	46	81	2	4	0	0	0	35	46
F26	F70	NA	NA	0	0	0	0	different	10.25	0	different	NA	35	64	99	2	5	0	0	0	35	64
F26	F71	0	0.552442	1	1	1	0	NA	1.12	NA	spongers	0	35	38	73	2	2	2	1	0	35	38
F26	F72	0	0.394839	0	1	0	0	different	0.72	0	different	0	35	34	69	2	2	2	1	0	35	34
F26	F73	NA	NA	0	0	0	0	different	9.27	0	different	NA	35	118	153	2	6	0	0	0	35	118
F26	F74	NA	NA	0	0	0	0	different	10.03	0	different	NA	35	99	134	2	6	0	0	0	35	99
F26	F75	NA	NA	0	0	0	0	same	8.25	0	different	NA	35	50	85	2	6	0	0	0	35	50
F27	F1	0	0.451481	1	1	0	1	NA	1.93	NA	non-spongers	0	29	24	53	2	2	2	1	0	29	24
F27	F2	0	0.404691	1	0	0	1	different	7.6	0	non-spongers	0	29	52	81	2	6	0	0	0	29	52
F27	F3	0	0.459445	1	0	0	1	different	7.47	0.1238	non-spongers	0	29	67	96	2	3	0	0	0	29	67
F27	F4	NA	NA	1	0	0	1	same	7.61	0.0648	non-spongers	NA	29	88	117	2	6	0	0	0	29	88
F27	F5	NA	NA	1	0	0	1	same	7.36	0.0286	non-spongers	NA	29	32	61	2	4	0	0	0	29	32
F27	F6	0.0434783	0.611287	1	1	0	1	different	1.87	0	non-spongers	1	29	19	48	2	1	0	0	2	27	17
F27	F7	0	0.262932	1	0	0	1	NA	10.78	NA	non-spongers	0	29	47	76	2	4	0	0	0	29	47
F27	F8	0	0.327866	0	1	0	0	same	1.11	0.0282	different	0	29	54	83	2	2	2	1	0	29	54
F27	F9	0.0212766	0.716958	1	1	0	1	NA	0.04	NA	non-spongers	1	29	19	48	2	2	2	1	1	28	18
F27	F10	NA	NA	1	0	0	1	different	9.6	0	non-spongers	NA	29	34	63	2	4	0	0	0	29	34
F27	F11	NA	NA	1	0	0	1	same	8.71	0	non-spongers	NA	29	140	169	2	6	0	0	0	29	140
F27	F12	NA	NA	1	0	0	1	NA	7.08	NA	non-spongers	NA	29	24	53	2	4	0	0	0	29	24
F27	F13	0	0.649392	1	1	0	1	NA	2.41	0.0478	non-spongers	0	29	16	45	2	1	0	0	0	29	16
F27	F14	NA	NA	1	0	0	1	same	9.01	0.1285	non-spongers	NA	29	119	148	2	6	0	0	0	29	119
F27	F15	0.0576923	0.693046	1	1	0	1	different	0.3	0.147	non-spongers	1	29	26	55	2	2	2	1	3	26	23
F27	F16	NA	NA	1	0	0	1	same	10.06	0	non-spongers	NA	29	15	44	2	6	0	0	0	29	15
F27	F17	0	0.280791	1	0	0	1	NA	9.1	0	non-spongers	0	29	64	93	2	5	0	0	0	29	64
F27	F18	NA	NA	1	0	0	1	same	6.87	0	non-spongers	NA	29	38	67	2	4	0	0	0	29	38
F27	F19	NA	NA	1	0	0	1	same	7.74	0	non-spongers	NA	29	82	111	2	6	0	0	0	29	82
F27	F20	NA	NA	1	0	0	1	different	9.91	0	non-spongers	NA	29	51	80	2	4	0	0	0	29	51
F27	F21	0.00892857	0.49552	1	0	0	1	different	6	0	non-spongers	1	29	84	113	2	3	0	0	1	28	83
F27	F22	NA	NA	1	0	0	1	different	10.1	0	non-spongers	NA	29	14	43	2	4	0	0	0	29	14
F27	F23	0	0.587952	0	1	0	0	same	1.76	0	different	0	29	27	56	2	2	2	1	0	29	27
F27	F24	NA	NA	1	0	0	1	same	6.94	0.0397	non-spongers	NA	29	48	77	2	4	0	0	0	29	48
F27	F25	0	0.272081	1	0	0	1	NA	9.32	NA	non-spongers	0	29	55	84	2	5	0	0	0	29	55
F27	F26	0	0.3252	0	1	0	0	same	0.88	0.0286	different	0	29	35	64	2	2	2	1	0	29	35
F27	F28	0.0192308	0.277918	0	1	0	0	same	0.34	0	different	1	29	24	53	2	2	2	1	1	28	23
F27	F29	0	0.661941	1	1	0	1	NA	0.29	NA	non-spongers	0	29	19	48	2	2	2	1	0	29	19
F27	F30	0	0.31348	1	0	0	1	different	6.35	0	non-spongers	0	29	52	81	2	3	0	0	0	29	52
F27	F31	0	0.299504	1	0	0	1	different	9.28	0	non-spongers	0	29	69	98	2	5	0	0	0	29	69
F27	F32	0	0.666584	0	1	0	0	same	0.85	0	different	0	29	36	65	2	2	2	1	0	29	36
F27	F33	0	0.350236	1	0	0	1	different	8.81	0	non-spongers	0	29	124	153	2	6	0	0	0	29	124
F27	F34	0	0.530613	1	0	0	1	different	4.47	0.0313	non-spongers	0	29	30	59	2	3	0	0	0	29	30
F27	F35	0.0229885	0.586784	1	1	0	1	same	0.78	0	non-spongers	1	29	60	89	2	2	2	1	2	27	58
F27	F36	NA	NA	1	0	0	1	NA	9.33	NA	non-spongers	NA	29	34	63	2	4	0	0	0	29	34
F27	F37	0.0169492	0.758057	0	1	0	0	same	0.53	0	different	1	29	31	60	2	2	2	1	1	28	30
F27	F38	0.0377358	0.708685	0	1	0	0	same	0.22	0	different	1	29	81	110	2	2	2	1	4	25	77
F27	F39	0.0169492	0.662093	0	1	0	0	same	0.49	0.1206	different	1	29	31	60	2	2	2	1	1	28	30
F27	F40	NA	NA	1	0	0	1	different	9.99	0.0795	non-spongers	NA	29	79	108	2	4	0	0	0	29	79
F27	F41	0.0232558	0.549913	0	1	0	0	same	0.24	0	different	1	29	59	88	2	2	2	1	2	27	57
F27	F42	0.0238095	0.649254	1	1	0	1	NA	1.89	NA	non-spongers	1	29	14	43	2	1	0	0	1	28	13
F27	F43	NA	NA	1	0	0	1	NA	9.23	NA	non-spongers	NA	29	26	55	2	4	0	0	0	29	26
F27	F44	NA	NA	0	1	0	0	same	0.99	0	different	NA	29	20	49	2	2	2	1	0	29	20
F27	F45	0.0392157	0.575342	1	1	0	1	same	0.25	0.2808	non-spongers	1	29	77	106	2	2	2	1	4	25	73
F27	F46	0	0.417079	0	1	0	0	same	0.97	0	different	0	29	67	96	2	2	2	1	0	29	67
F27	F47	NA	NA	1	1	0	1	different	0.8	0	non-spongers	NA	29	21	50	2	2	2	1	0	29	21
F27	F48	0.122449	0.630029	1	1	0	1	NA	0.63	0.6444	non-spongers	1	29	26	55	2	2	2	1	6	23	20
F27	F49	NA	NA	1	0	0	1	NA	7.48	NA	non-spongers	NA	29	25	54	2	4	0	0	0	29	25
F27	F50	0.031746	0.699534	1	1	0	1	different	0.58	0.0349	non-spongers	1	29	36	65	2	2	2	1	2	27	34
F27	F51	0.00826446	0.545001	1	0	0	1	different	7.33	0	non-spongers	1	29	93	122	2	3	0	0	1	28	92
F27	F52	NA	NA	1	0	0	1	same	7.47	0	non-spongers	NA	29	54	83	2	4	0	0	0	29	54
F27	F53	NA	NA	1	0	0	1	same	6.8	0	non-spongers	NA	29	36	65	2	4	0	0	0	29	36
F27	F54	0.0175439	0.434577	1	1	0	1	different	1.21	0.1063	non-spongers	1	29	87	116	2	2	2	1	2	27	85
F27	F55	0.0181818	0.311638	1	1	0	1	NA	0.16	NA	non-spongers	1	29	27	56	2	2	2	1	1	28	26
F27	F56	0	0.34506	1	0	0	1	different	8.71	0	non-spongers	0	29	137	166	2	6	0	0	0	29	137
F27	F57	NA	NA	1	0	0	1	same	6.22	0	non-spongers	NA	29	60	89	2	4	0	0	0	29	60
F27	F58	0.0526316	0.724496	1	1	0	1	different	1.04	0.1144	non-spongers	1	29	11	40	2	1	0	0	2	27	9
F27	F59	0.0434783	0.702481	1	1	0	1	same	0.75	0	non-spongers	1	29	43	72	2	2	2	1	3	26	40
F27	F60	0	0.391925	1	0	0	1	different	7.26	0	non-spongers	0	29	87	116	2	3	0	0	0	29	87
F27	F61	0.0144928	0.296025	0	1	0	0	same	0.12	0	different	1	29	41	70	2	2	2	1	1	28	40
F27	F62	0.0526316	0.60487	1	1	0	1	different	1.02	0	non-spongers	1	29	11	40	2	1	0	0	2	27	9
F27	F63	0	0.511064	0	1	0	0	same	1.71	0	different	0	29	34	63	2	1	0	0	0	29	34
F27	F64	NA	NA	1	0	0	1	NA	9.74	NA	non-spongers	NA	29	29	58	2	4	0	0	0	29	29
F27	F65	NA	NA	1	0	0	1	different	10.61	0	non-spongers	NA	29	61	90	2	4	0	0	0	29	61
F27	F66	0	0.280632	1	0	0	1	different	9.07	0	non-spongers	0	29	41	70	2	5	0	0	0	29	41
F27	F67	0	0.319411	1	0	0	1	NA	7.03	NA	non-spongers	0	29	78	107	2	6	0	0	0	29	78
F27	F68	0	0.6886	0	1	0	0	same	1.28	0	different	0	29	33	62	2	2	2	1	0	29	33
F27	F69	NA	NA	1	0	0	1	different	9.74	0	non-spongers	NA	29	46	75	2	4	0	0	0	29	46
F27	F70	0	0.271808	1	0	0	1	different	9.37	0	non-spongers	0	29	64	93	2	5	0	0	0	29	64
F27	F71	0	0.36754	0	1	0	0	NA	0.24	NA	different	0	29	38	67	2	2	2	1	0	29	38
F27	F72	0.0862069	0.867303	1	1	0	1	different	0.16	0.2433	non-spongers	1	29	34	63	2	2	2	1	5	24	29
F27	F73	0	0.389659	1	0	0	1	different	8.39	0	non-spongers	0	29	118	147	2	6	0	0	0	29	118
F27	F74	0	0.315809	1	0	0	1	different	9.15	0	non-spongers	0	29	99	128	2	6	0	0	0	29	99
F27	F75	0	0.484536	1	0	0	1	same	7.37	0.0293	non-spongers	0	29	50	79	2	6	0	0	0	29	50
F28	F1	0	0.368402	0	1	0	0	NA	1.59	NA	different	0	24	24	48	2	2	2	1	0	24	24
[truncated: 3,551 more rows]

## Sheet: attribute_df75
id_individual	haplotype	binary_degree	weighted_degree	mean_depth	category	foragetype	ML_community_membership
F1	NA	19	0.391826	10.78	deep	Non-sponger	2
F2	8	15	0.177921	5.11	shallow	Non-sponger	6
F3	8	14	0.412478	5.24	shallow	Non-sponger	3
F4	5	29	0.758757	5.1	shallow	Non-sponger	6
F5	5	13	0.517929	5.35	shallow	Non-sponger	4
F6	8	13	0.919073	10.84	deep	Non-sponger	1
F7	NA	11	0.24345	1.93	shallow	Non-sponger	4
F8	5	19	0.256064	13.82	deep	Sponger	2
F9	NA	20	0.82121	12.75	deep	Non-sponger	2
F10	8	14	0.251266	3.11	shallow	Non-sponger	4
F11	5	23	1.15189	4	shallow	Non-sponger	6
F12	NA	8	0.523077	5.63	shallow	Non-sponger	4
F13	NA	13	0.728224	10.3	deep	Non-sponger	1
F14	5	31	0.911056	3.7	shallow	Non-sponger	6
F15	6	23	0.748875	13.01	deep	Non-sponger	2
F16	5	4	0.0429461	2.65	shallow	Non-sponger	6
F17	NA	24	1.57259	3.61	shallow	Non-sponger	5
F18	5	13	0.665846	5.84	shallow	Non-sponger	4
F19	5	16	0.514144	4.97	shallow	Non-sponger	6
F20	8	19	0.218354	2.8	shallow	Non-sponger	4
F21	8	15	0.26132	6.71	shallow	Non-sponger	3
F22	10	10	0.271135	2.61	shallow	Non-sponger	4
F23	5	13	0.25376	10.95	deep	Sponger	2
F24	5	12	0.199646	5.77	shallow	Non-sponger	4
F25	NA	23	1.63838	3.39	shallow	Non-sponger	5
F26	5	10	0.253313	13.59	deep	Sponger	2
F27	5	24	0.855978	12.71	deep	Non-sponger	2
F28	5	15	0.345533	12.37	deep	Sponger	2
F29	NA	16	0.599091	12.42	deep	Non-sponger	2
F30	8	17	0.263487	6.36	shallow	Non-sponger	3
F31	10	24	1.46721	3.43	shallow	Non-sponger	5
F32	5	11	0.326586	13.56	deep	Sponger	2
F33	6	32	1.31986	3.9	shallow	Non-sponger	6
F34	8	20	0.44915	8.24	deep	Non-sponger	3
F35	5	30	1.18824	13.49	deep	Non-sponger	2
F36	NA	17	0.255488	3.38	shallow	Non-sponger	4
F37	5	23	0.533351	13.24	deep	Sponger	2
F38	5	24	0.964622	12.93	deep	Sponger	2
F39	5	3	0.0712273	13.2	deep	Sponger	2
F40	8	21	0.392385	2.72	shallow	Non-sponger	4
F41	5	19	0.498413	12.95	deep	Sponger	2
F42	NA	14	0.971991	10.82	deep	Non-sponger	1
F43	NA	7	0.254031	3.48	shallow	Non-sponger	4
F44	5	9	0.319975	13.7	deep	Sponger	2
F45	5	42	1.05391	12.96	deep	Non-sponger	2
F46	5	18	0.305705	11.74	deep	Sponger	2
F47	6	12	0.438617	13.51	deep	Non-sponger	2
F48	NA	19	0.893544	13.34	deep	Non-sponger	2
F49	NA	3	0.129544	5.23	shallow	Non-sponger	4
F50	6	23	0.607941	12.13	deep	Non-sponger	2
F51	8	26	0.433834	5.38	shallow	Non-sponger	3
F52	5	29	0.781967	5.24	shallow	Non-sponger	4
F53	5	10	0.358936	5.91	shallow	Non-sponger	4
F54	8	35	0.515583	11.5	deep	Non-sponger	2
F55	NA	17	0.66749	12.87	deep	Non-sponger	2
F56	8	29	1.3682	4	shallow	Non-sponger	6
F57	5	13	0.128666	6.49	shallow	Non-sponger	4
F58	8	13	0.822845	11.67	deep	Non-sponger	1
F59	5	27	0.967335	13.46	deep	Non-sponger	2
F60	8	26	0.494942	5.45	shallow	Non-sponger	3
F61	5	13	0.290952	12.83	deep	Sponger	2
F62	8	12	0.896987	11.69	deep	Non-sponger	1
F63	5	10	0.204836	11	deep	Sponger	1
F64	NA	17	0.493981	2.97	shallow	Non-sponger	4
F65	8	13	0.298361	2.1	shallow	Non-sponger	4
F66	10	13	1.06656	3.64	shallow	Non-sponger	5
F67	NA	28	0.573324	5.68	shallow	Non-sponger	6
F68	5	17	0.430833	13.99	deep	Sponger	2
F69	8	27	0.795674	2.97	shallow	Non-sponger	4
F70	10	9	0.489424	3.34	shallow	Non-sponger	5
F71	NA	14	0.320305	12.47	deep	Sponger	2
F72	6	21	0.855197	12.87	deep	Non-sponger	2
F73	8	26	1.36162	4.32	shallow	Non-sponger	6
F74	8	34	1.17013	3.56	shallow	Non-sponger	6
F75	5	17	0.537757	5.34	shallow	Non-sponger	6

## Sheet: SRI
	F1	F2	F3	F4	F5	F6	F7	F8	F9	F10	F11	F12	F13	F14	F15	F16	F17	F18	F19	F20	F21	F22	F23	F24	F25	F26	F27	F28	F29	F30	F31	F32	F33	F34	F35	F36	F37	F38	F39	F40	F41	F42	F43	F44	F45	F46	F47	F48	F49
F1	0	0	0	0	0	0	0	0.012987	0.0238095	0	0	0	0	0	0.0204082	0	0	0	0	0	0	0	0	0	0	0.0172414	0	0	0	0.0133333	0	0	0.00680272	0.0384615	0	0	0	0	0	0	0	0	0	0	0.01	0	0.0465116	0	0
F2	0	0	0.00847458	0	0	0	0	0	0	0	0.0105263	0	0	0	0	0	0.00869565	0	0.0151515	0	0.00740741	0	0	0	0.00943396	0	0	0	0	0.00970874	0	0	0.0114943	0	0	0	0	0	0	0.00769231	0	0	0	0	0	0	0	0	0
F3	0	0.00847458	0	0.0130719	0	0	0	0	0	0	0.00485437	0	0	0.0108696	0	0	0	0	0	0	0.0272109	0	0	0	0	0	0	0	0	0.0438596	0	0	0.0213904	0.0543478	0	0	0	0	0	0.0138889	0	0	0	0	0	0	0	0	0
F4	0	0	0.0130719	0	0	0	0.00746269	0	0	0.0166667	0.0805687	0	0	0.078125	0	0	0.00662252	0.008	0.440678	0.0145985	0	0	0	0	0.028777	0	0	0	0	0	0.0194805	0	0.0495049	0	0	0.00826446	0.00847458	0	0.00847458	0.0308642	0	0	0	0	0	0	0	0	0
F5	0	0	0	0	0	0	0	0	0	0	0	0.037037	0.0212766	0	0	0	0	0.0447761	0	0	0	0.0222222	0	0.0126582	0	0	0	0	0	0	0	0	0	0	0	0.0153846	0	0	0	0	0	0	0	0	0	0	0	0	0.0961538
F6	0	0	0	0	0	0	0	0	0	0	0	0	0.166667	0	0	0	0	0	0	0	0	0	0	0	0	0	0.0434783	0	0.027027	0	0	0	0	0.0208333	0	0	0	0.0204082	0	0	0	0.269231	0	0	0.0105263	0	0	0	0
F7	0	0	0	0.00746269	0	0	0	0	0	0.0253165	0.00537634	0	0	0.00606061	0	0	0.00909091	0	0	0.0103093	0	0	0	0	0.00990099	0	0	0	0	0	0	0	0	0	0	0.0384615	0	0	0	0.0413223	0	0	0.0428571	0	0	0	0	0	0
F8	0.012987	0	0	0	0	0	0	0	0	0	0	0	0	0	0.0126582	0	0	0	0	0	0	0	0.0125	0	0	0.0229885	0	0	0	0.00952381	0	0	0	0	0	0	0	0	0.0119048	0	0	0	0	0.0136986	0	0	0.0135135	0	0
F9	0.0238095	0	0	0	0	0	0	0	0	0	0	0	0	0	0.0227273	0	0	0	0	0	0	0	0	0	0	0	0.0212766	0	0.0857143	0	0	0	0	0	0.0394737	0	0	0.0309278	0	0	0.012987	0	0	0	0.0212766	0	0.025641	0.0714286	0
F10	0	0	0	0.0166667	0	0	0.0253165	0	0	0	0.00578035	0	0	0.00657895	0	0	0.0208333	0	0.0175439	0.0119048	0	0.0434783	0	0	0	0	0	0	0	0	0.03	0	0.0128205	0	0	0	0	0	0	0	0	0	0	0	0	0	0	0	0
F11	0	0.0105263	0.00485437	0.0805687	0	0	0.00537634	0	0	0.00578035	0	0	0	0.282178	0	0	0.0149254	0	0.0724638	0.010582	0.00900901	0.0131579	0	0	0.015625	0	0	0	0	0.0052356	0.0245098	0	0.104603	0	0	0	0	0	0	0.028169	0	0	0.00606061	0	0	0	0	0	0
F12	0	0	0	0	0.037037	0	0	0	0	0	0	0	0	0	0	0	0	0.215686	0	0	0	0	0	0	0	0	0	0	0	0	0	0	0.00680272	0	0	0	0	0	0	0	0	0	0	0	0	0	0	0	0.113636
F13	0	0	0	0	0.0212766	0.166667	0	0	0	0	0	0	0	0	0	0	0	0	0	0	0	0	0	0	0	0	0	0	0.0294118	0	0	0	0	0	0	0	0.0217391	0.0319149	0	0	0	0.5	0	0	0.021978	0	0	0	0.025
F14	0	0	0.0108696	0.078125	0	0	0.00606061	0	0	0.00657895	0.282178	0	0	0	0	0	0.0166667	0	0.0806452	0.0119048	0.00995025	0.00757576	0	0.0060241	0.0175439	0	0	0	0	0.00588235	0.0217391	0	0.0945946	0	0	0	0	0	0	0.0259067	0	0	0	0	0	0	0	0	0
F15	0.0204082	0	0	0	0	0	0	0.0126582	0.0227273	0	0	0	0	0	0	0	0	0	0	0	0.00917431	0	0.0192308	0	0	0	0.0576923	0	0.0465116	0	0	0	0	0	0.0617284	0	0	0.0594059	0	0	0.0365854	0	0	0	0.040404	0.0108696	0	0.04	0
F16	0	0	0	0	0	0	0	0	0	0	0	0	0	0	0	0	0	0	0	0	0	0	0	0	0	0	0	0	0	0	0	0	0.00724638	0	0	0	0	0	0	0	0	0	0	0	0	0	0	0	0
F17	0	0.00869565	0	0.00662252	0	0	0.00909091	0	0	0.0208333	0.0149254	0	0	0.0166667	0	0	0	0	0.00689655	0	0.00680272	0.012987	0	0.00900901	0.565789	0	0	0	0	0	0.357143	0	0.00534759	0	0	0.0103093	0	0	0	0	0	0	0.011236	0	0	0	0	0	0
F18	0	0	0	0.008	0.0447761	0	0	0	0	0	0	0.215686	0	0	0	0	0	0	0	0	0	0	0	0.0238095	0	0	0	0	0	0	0	0	0	0	0	0	0	0	0	0.00862069	0	0	0	0	0	0	0	0	0.0677966
F19	0	0.0151515	0	0.440678	0	0	0	0	0	0.0175439	0.0724638	0	0	0.0806452	0	0	0.00689655	0	0	0.00757576	0.0121951	0	0	0	0.0223881	0	0	0	0	0	0.0202703	0	0.0351759	0	0	0	0	0	0	0.0125786	0	0	0	0	0	0	0	0	0
F20	0	0	0	0.0145985	0	0	0.0103093	0	0	0.0119048	0.010582	0	0	0.0119048	0	0	0	0	0.00757576	0	0	0	0	0	0.00952381	0	0	0	0	0.00980392	0.0169492	0	0.00574713	0	0	0	0	0	0	0.00775194	0	0	0	0	0	0	0	0	0
F21	0	0.00740741	0.0272109	0	0	0	0	0	0	0	0.00900901	0	0	0.00995025	0.00917431	0	0.00680272	0	0.0121951	0	0	0	0.00909091	0	0.0145985	0	0.00892857	0	0	0.0149254	0.013245	0	0.0146341	0.027027	0.0285714	0	0.00877193	0.0509554	0.00877193	0.00617284	0.00704225	0	0	0	0.0254777	0	0	0.00917431	0
F22	0	0	0	0	0.0222222	0	0	0	0	0.0434783	0.0131579	0	0	0.00757576	0	0	0.012987	0	0	0	0	0	0	0	0	0	0	0	0	0	0.0121951	0	0	0	0	0	0	0	0	0	0	0	0.0810811	0	0	0	0	0	0
F23	0	0	0	0	0	0	0	0.0125	0	0	0	0	0	0	0.0192308	0	0	0	0	0	0.00909091	0	0	0.0135135	0	0	0	0.0408163	0	0	0	0	0	0	0	0	0	0	0	0	0	0	0	0	0	0.0107527	0	0	0
F24	0	0	0	0	0.0126582	0	0	0	0	0	0	0	0	0.0060241	0	0	0.00900901	0.0238095	0	0	0	0	0.0135135	0	0	0	0	0	0	0	0	0	0	0	0	0	0	0	0	0	0	0	0	0	0	0	0	0	0.0138889
F25	0	0.00943396	0	0.028777	0	0	0.00990099	0	0	0	0.015625	0	0	0.0175439	0	0	0.565789	0	0.0223881	0.00952381	0.0145985	0	0	0	0	0	0	0	0	0	0.362637	0	0.00561798	0	0	0.0113636	0	0	0	0	0	0	0.0125	0	0	0	0	0	0
F26	0.0172414	0	0	0	0	0	0	0.0229885	0	0	0	0	0	0	0	0	0	0	0	0	0	0	0	0	0	0	0	0	0	0	0	0	0	0.015625	0	0	0.0153846	0	0	0	0	0	0	0.0576923	0	0.00990099	0	0	0
F27	0	0	0	0	0	0.0434783	0	0	0.0212766	0	0	0	0	0	0.0576923	0	0	0	0	0	0.00892857	0	0	0	0	0	0	0.0192308	0	0	0	0	0	0	0.0229885	0	0.0169492	0.0377358	0.0169492	0	0.0232558	0.0238095	0	0	0.0392157	0	0	0.122449	0
F28	0	0	0	0	0	0	0	0	0	0	0	0	0	0	0	0	0	0	0	0	0	0	0.0408163	0	0	0	0.0192308	0	0	0	0	0	0	0	0.0120482	0	0.0185185	0	0	0	0	0	0	0	0.01	0	0.0227273	0	0
F29	0	0	0	0	0	0.027027	0	0	0.0857143	0	0	0	0.0294118	0	0.0465116	0	0	0	0	0	0	0	0	0	0	0	0	0	0	0	0	0	0	0.0208333	0.0128205	0	0	0	0	0	0	0.03125	0	0	0.0105263	0	0	0.0465116	0
F30	0.0133333	0.00970874	0.0438596	0	0	0	0	0.00952381	0	0	0.0052356	0	0	0.00588235	0	0	0	0	0	0.00980392	0.0149254	0	0	0	0	0	0	0	0	0	0	0	0.00571429	0	0	0	0	0	0	0	0	0	0	0	0.0078125	0	0	0	0
F31	0	0	0	0.0194805	0	0	0	0	0	0.03	0.0245098	0	0	0.0217391	0	0	0.357143	0	0.0202703	0.0169492	0.013245	0.0121951	0	0	0.362637	0	0	0	0	0	0	0	0	0	0	0.00980392	0	0	0	0.00680272	0	0	0.0215054	0	0	0	0	0	0.0107527
F32	0	0	0	0	0	0	0	0	0	0	0	0	0	0	0	0	0	0	0	0	0	0	0	0	0	0	0	0	0	0	0	0	0	0	0.0105263	0	0.0634921	0.0173913	0.0151515	0	0.0555556	0	0	0	0.00892857	0	0	0	0
F33	0.00680272	0.0114943	0.0213904	0.0495049	0	0	0	0	0	0.0128205	0.104603	0.00680272	0	0.0945946	0	0.00724638	0.00534759	0	0.0351759	0.00574713	0.0146341	0	0	0	0.00561798	0	0	0	0	0.00571429	0	0	0	0.0198676	0	0.00636943	0	0	0	0.0201005	0	0	0	0	0	0	0	0	0.00675676
F34	0.0384615	0	0.0543478	0	0	0.0208333	0	0	0	0	0	0	0	0	0	0	0	0	0	0	0.027027	0	0	0	0	0.015625	0	0	0.0208333	0	0	0	0.0198676	0	0.0227273	0	0.0166667	0.0183486	0.0166667	0	0	0	0	0	0.00943396	0	0	0.0181818	0
F35	0	0	0	0	0	0	0	0	0.0394737	0	0	0	0	0	0.0617284	0	0	0	0	0	0.0285714	0	0	0	0	0	0.0229885	0.0120482	0.0128205	0	0	0.0105263	0	0.0227273	0	0	0.0340909	0.317757	0.0340909	0	0.0530973	0	0	0	0.245455	0	0	0.146667	0
F36	0	0	0	0.00826446	0.0153846	0	0.0384615	0	0	0	0	0	0	0	0	0	0.0103093	0	0	0	0	0	0	0	0.0113636	0	0	0	0	0	0.00980392	0	0.00636943	0	0	0	0	0	0	0.018018	0	0	0	0	0	0	0	0	0
F37	0	0	0	0.00847458	0	0	0	0	0	0	0	0	0.0217391	0	0	0	0	0	0	0	0.00877193	0	0	0	0	0.0153846	0.0169492	0.0185185	0	0	0	0.0634921	0	0.0166667	0.0340909	0	0	0.046729	0.169811	0	0.0227273	0.0227273	0	0	0.0188679	0	0	0.0178571	0
F38	0	0	0	0	0	0.0204082	0	0	0.0309278	0	0	0	0.0319149	0	0.0594059	0	0	0	0	0	0.0509554	0	0	0	0	0	0.0377358	0	0	0	0	0.0173913	0	0.0183486	0.317757	0	0.046729	0	0.0275229	0	0.0447761	0.0215054	0	0	0.144928	0	0	0.0594059	0
F39	0	0	0	0.00847458	0	0	0	0.0119048	0	0	0	0	0	0	0	0	0	0	0	0	0.00877193	0	0	0	0	0	0.0169492	0	0	0	0	0.0151515	0	0.0166667	0.0340909	0	0.169811	0.0275229	0	0	0.011236	0	0	0	0.00934579	0	0	0.0178571	0
F40	0	0.00769231	0.0138889	0.0308642	0	0	0.0413223	0	0	0	0.028169	0	0	0.0259067	0	0	0	0.00862069	0.0125786	0.00775194	0.00617284	0	0	0	0	0	0	0	0	0	0.00680272	0	0.0201005	0	0	0.018018	0	0	0	0	0	0	0	0	0	0	0	0	0
F41	0	0	0	0	0	0	0	0	0.012987	0	0	0	0	0	0.0365854	0	0	0	0	0	0.00704225	0	0	0	0	0	0.0232558	0	0	0	0	0.0555556	0	0	0.0530973	0	0.0227273	0.0447761	0.011236	0	0	0	0	0	0.0381679	0	0	0.0240964	0
F42	0	0	0	0	0	0.269231	0	0	0	0	0	0	0.5	0	0	0	0	0	0	0	0	0	0	0	0	0	0.0238095	0	0.03125	0	0	0	0	0	0	0	0.0227273	0.0215054	0	0	0	0	0	0	0.0111111	0	0	0	0
F43	0	0	0	0	0	0	0.0428571	0	0	0	0.00606061	0	0	0	0	0	0.011236	0	0	0	0	0.0810811	0	0	0.0125	0	0	0	0	0	0.0215054	0	0	0	0	0	0	0	0	0	0	0	0	0	0	0	0	0	0
F44	0	0	0	0	0	0	0	0.0136986	0	0	0	0	0	0	0	0	0	0	0	0	0	0	0	0	0	0.0576923	0	0	0	0	0	0	0	0	0	0	0	0	0	0	0	0	0	0	0	0	0.0512821	0	0
F45	0.01	0	0	0	0	0.0105263	0	0	0.0212766	0	0	0	0.021978	0	0.040404	0	0	0	0	0	0.0254777	0	0	0	0	0	0.0392157	0.01	0.0105263	0.0078125	0	0.00892857	0	0.00943396	0.245455	0	0.0188679	0.144928	0.00934579	0	0.0381679	0.0111111	0	0	0	0.0140845	0	0.0842105	0
F46	0	0	0	0	0	0	0	0	0	0	0	0	0	0	0.0108696	0	0	0	0	0	0	0	0.0107527	0	0	0.00990099	0	0	0	0	0	0	0	0	0	0	0	0	0	0	0	0	0	0	0.0140845	0	0	0	0
F47	0.0465116	0	0	0	0	0	0	0.0135135	0.025641	0	0	0	0	0	0	0	0	0	0	0	0	0	0	0	0	0	0	0.0227273	0	0	0	0	0	0	0	0	0	0	0	0	0	0	0	0.0512821	0	0	0	0	0
F48	0	0	0	0	0	0	0	0	0.0714286	0	0	0	0	0	0.04	0	0	0	0	0	0.00917431	0	0	0	0	0	0.122449	0	0.0465116	0	0	0	0	0.0181818	0.146667	0	0.0178571	0.0594059	0.0178571	0	0.0240964	0	0	0	0.0842105	0	0	0	0
F49	0	0	0	0	0.0961538	0	0	0	0	0	0	0.113636	0.025	0	0	0	0	0.0677966	0	0	0	0	0	0.0138889	0	0	0	0	0	0	0.0107527	0	0.00675676	0	0	0	0	0	0	0	0	0	0	0	0	0	0	0	0
F50	0	0	0	0	0	0.0185185	0	0	0.0784314	0	0	0	0.0196078	0	0.0877193	0	0	0	0	0	0	0	0	0	0	0	0.031746	0	0.0377358	0	0	0	0	0	0.0105263	0	0	0.00862069	0	0	0.0106383	0.0204082	0	0	0.00892857	0	0.0178571	0.0163934	0
F51	0	0	0.0810811	0	0	0	0	0	0	0	0	0	0	0.00952381	0.00847458	0	0.00641026	0	0.0115607	0	0.120253	0	0	0	0.00680272	0	0.00826446	0	0	0.00694444	0.00621118	0.0078125	0.0140187	0.0336134	0.02	0	0.00813008	0.0175439	0.00813008	0	0	0	0	0	0.0119048	0	0	0.00847458	0
F52	0	0	0	0.0289855	0.146667	0	0	0	0	0	0.0210526	0.0985915	0.0144928	0.00581395	0	0	0.0172414	0.0952381	0.0149254	0	0	0.030303	0	0.00990099	0.0283019	0	0	0	0	0	0.0336134	0	0.0113636	0	0	0	0	0	0	0.00757576	0	0	0.0526316	0	0	0.00833333	0	0	0.0533333
F53	0	0	0	0.00813008	0.0625	0	0	0	0	0	0	0.0526316	0	0	0	0	0	0.121212	0	0	0	0	0	0.0243902	0	0	0	0	0	0	0	0	0	0	0	0.0144928	0	0	0	0	0	0	0	0	0	0	0	0	0.0166667
F54	0.0183486	0	0	0	0	0	0	0	0	0	0.00888889	0	0	0	0.00892857	0	0	0	0	0	0.0239521	0	0	0	0	0	0.0175439	0.0183486	0.00952381	0	0	0	0.0144231	0.00862069	0.00684931	0	0.00854701	0.0243902	0	0	0.00689655	0	0	0	0.0314465	0.0131579	0.00934579	0.00892857	0
F55	0.0408163	0	0	0	0	0	0	0	0.0454545	0	0	0	0	0	0.0192308	0	0	0	0	0	0	0	0	0	0	0	0.0181818	0	0	0	0	0	0	0	0.0116279	0	0	0	0	0	0	0	0	0	0.00970874	0	0.0909091	0.0192308	0
F56	0.00625	0.016129	0.00990099	0.0416667	0	0	0	0	0	0.00588235	0.121457	0	0	0.0711297	0	0.00662252	0	0	0.0330189	0.00534759	0	0	0	0	0.0052356	0	0	0	0	0.0106952	0.00980392	0	0.26699	0.0121212	0	0.00588235	0	0.0046083	0	0.00934579	0	0	0	0	0	0.00492611	0	0	0
F57	0	0	0	0.0136986	0	0	0.00943396	0	0	0	0.00502513	0	0	0.00561798	0	0	0	0.0103093	0.0070922	0	0	0	0.0116279	0.00934579	0	0	0	0	0	0	0	0	0	0	0	0.0107527	0	0	0	0.00724638	0	0	0	0	0	0	0	0	0
F58	0.0294118	0	0	0	0	0.153846	0	0	0	0	0	0	0.0384615	0	0.0277778	0	0	0	0	0	0	0	0	0	0	0	0.0526316	0	0.0714286	0	0	0	0	0.025	0	0	0	0	0	0	0	0.136364	0	0	0.0114943	0	0	0.0277778	0
F59	0.0151515	0	0	0	0	0	0	0.0104167	0.0689655	0	0	0	0	0	0.0615385	0	0	0	0	0	0.016	0	0.0144928	0	0	0	0.0434783	0	0.0163934	0	0	0.0128205	0	0	0.107527	0	0.0136986	0.0973451	0	0	0.00990099	0	0	0.016129	0.100917	0	0.0322581	0.0952381	0
F60	0.00909091	0.00724638	0.0921986	0.00574713	0	0	0	0	0	0	0.00442478	0	0	0.00980392	0	0.00990099	0	0	0	0.00729927	0.0822785	0	0	0	0	0	0	0	0	0.0373134	0	0	0.0292683	0.0446429	0.00684931	0	0	0.00598802	0	0.00606061	0	0	0	0	0.00613497	0.00653595	0	0	0
F61	0	0	0	0	0	0	0	0.0106383	0	0	0	0	0.0178571	0	0	0	0	0	0	0	0	0	0	0	0	0.027027	0.0144928	0.015625	0.0169492	0	0	0	0	0	0	0	0	0	0	0	0	0.0185185	0	0.0517241	0	0	0	0	0
F62	0	0	0	0	0	0.153846	0	0	0	0	0	0	0.08	0	0	0	0	0	0	0	0	0	0.027027	0	0	0	0.0526316	0	0	0	0	0	0	0	0	0	0.0243902	0	0	0	0	0.136364	0	0	0	0	0	0	0
F63	0.0175439	0	0	0	0	0.0192308	0	0.0114943	0	0	0	0	0.0204082	0	0	0	0	0	0	0	0	0	0	0	0	0.0298507	0	0.0175439	0	0.0361446	0	0	0	0	0	0	0	0.00877193	0	0	0	0.0212766	0	0	0	0	0	0	0
F64	0	0	0	0.00862069	0.0166667	0	0	0	0	0	0.00595238	0	0	0.00680272	0	0	0.0108696	0.0151515	0.00909091	0	0	0.0238095	0	0.0131579	0.0120482	0	0	0	0	0	0.0208333	0	0	0	0	0.016129	0	0	0	0	0	0	0	0	0	0	0	0	0
F65	0	0	0	0	0	0	0.0384615	0	0	0	0.0100503	0	0	0.011236	0	0	0.00806452	0	0.00704225	0.046729	0	0	0	0	0	0	0	0	0	0	0.015625	0	0	0	0	0.043956	0	0	0	0.0852713	0	0	0	0	0	0	0	0	0
F66	0	0	0	0.015748	0	0	0	0	0	0.0135135	0.00555556	0	0	0.0191083	0	0	0.26506	0	0.0165289	0.010989	0	0.0185185	0	0	0.315068	0	0	0	0	0	0.341463	0	0	0	0	0	0	0	0	0	0	0	0.0307692	0	0	0	0	0	0
F67	0	0.015625	0	0.0440252	0	0	0	0	0	0.00900901	0.0738916	0	0	0.0368421	0.00970874	0	0.0142857	0	0.0596026	0.0078125	0	0	0	0	0.00757576	0	0	0	0	0	0.0137931	0	0.020202	0	0	0.00900901	0	0	0	0.00641026	0	0	0	0	0	0	0	0	0
F68	0	0	0	0	0	0	0	0.0116279	0	0	0	0	0	0	0	0	0	0	0	0	0	0	0	0	0	0	0	0	0	0	0	0.0454545	0	0	0.021978	0	0.0491803	0.0178571	0.0322581	0	0.0454545	0	0	0	0.0185185	0	0	0	0
F69	0	0	0	0.0151515	0.04	0	0	0	0	0.0126582	0.0333333	0.0294118	0	0.0185185	0	0.0166667	0.00917431	0.0243902	0.00787402	0.0104167	0	0.0169492	0	0.0217391	0.01	0	0	0	0	0	0.0176991	0	0.0240964	0	0	0.025641	0	0	0	0.00806452	0	0	0	0	0	0	0	0	0.0142857
F70	0	0.00869565	0	0.027027	0	0	0.00909091	0	0	0	0.02	0	0	0.0223464	0	0	0.454545	0	0.035461	0.00877193	0.00680272	0	0	0	0.586667	0	0	0	0	0	0.445652	0	0	0	0	0.0103093	0	0	0	0	0	0	0.011236	0	0	0	0	0	0
F71	0	0	0	0	0	0	0	0.0222222	0	0	0	0	0	0	0.015873	0	0	0	0	0	0	0	0.015625	0	0	0	0	0	0	0	0	0	0	0	0	0	0	0	0	0	0	0	0	0.0175439	0.00877193	0.0824742	0	0	0
F72	0	0	0	0	0	0	0	0	0.0392157	0	0	0	0.0638298	0	0.0344828	0	0	0	0	0	0	0	0	0	0	0	0.0862069	0.0175439	0.0192308	0	0	0	0	0	0.0561798	0	0	0.161616	0	0	0.0333333	0.0212766	0	0	0.0373832	0	0	0.0344828	0
F73	0.0070922	0.0119048	0.00543478	0.040404	0	0	0	0	0	0	0.136564	0	0	0.0723982	0	0	0	0	0.0309278	0.00595238	0	0	0	0	0	0	0	0	0	0.0179641	0	0	0.234694	0.00680272	0	0	0	0	0	0.0207254	0	0	0	0	0	0.00543478	0	0	0
F74	0.00819672	0.0202703	0.0121951	0.0274725	0	0	0	0	0	0	0.0528634	0	0	0.0582524	0	0.00884956	0.00617284	0	0.0342857	0.00671141	0.00549451	0	0	0	0.0131579	0	0	0	0	0.0134228	0.0120482	0	0.24581	0.0078125	0	0.00757576	0	0	0	0.0171429	0	0	0	0	0	0	0	0	0
F75	0	0	0	0.0222222	0	0	0	0	0	0	0.0555556	0	0	0.0304878	0	0	0.00884956	0	0.0232558	0.01	0.0075188	0	0	0	0	0	0	0	0	0	0.00847458	0	0.0235294	0	0	0	0	0	0	0	0	0	0	0	0.00793651	0	0	0	0
[truncated: 26 more columns]

## Sheet: dat122
id1	id2	SRI	VI	forage_sim	depth_sim	sponger_sim	nonsponger_sim	haplotype_sim	depth_difference	r	forage_sim2	SRI_binary	id1count	id2count	x	yid1	yid2
F1	F2	0	0.265438	1	0	0	1	NA	5.67	NA	non-spongers	0	24	55	0	24	55
F1	F3	0	0.624098	1	0	0	1	NA	5.54	NA	non-spongers	0	24	68	0	24	68
F1	F4	NA	NA	1	0	0	1	NA	5.68	NA	non-spongers	NA	24	88	0	24	88
F1	F76	0	0.292819	0	1	0	0	NA	2.57	NA	different	0	24	20	0	24	20
F1	F5	NA	NA	1	0	0	1	NA	5.51	NA	non-spongers	NA	24	36	0	24	36
F1	F77	0	0.273125	0	1	0	0	NA	1.21	NA	different	0	24	13	0	24	13
F1	F6	0	0.252068	1	1	0	1	NA	0.06	NA	non-spongers	0	24	18	0	24	18
F1	F7	NA	NA	1	0	0	1	NA	8.86	NA	non-spongers	NA	24	48	0	24	48
F1	F8	0.012987	0.549032	0	1	0	0	NA	3.04	NA	different	1	24	57	1	23	56
F1	F9	0.0238095	0.431989	1	1	0	1	NA	1.97	NA	non-spongers	1	24	20	1	23	19
F1	F78	0	0.723988	0	1	0	0	NA	1.43	NA	different	0	24	21	0	24	21
F1	F79	NA	NA	1	0	0	1	NA	5.36	NA	non-spongers	NA	24	16	0	24	16
F1	F80	0	0.565021	0	1	0	0	NA	1.28	NA	different	0	24	11	0	24	11
F1	F10	NA	NA	1	0	0	1	NA	7.67	NA	non-spongers	NA	24	36	0	24	36
F1	F11	NA	NA	1	0	0	1	NA	6.68	NA	non-spongers	NA	24	93	0	24	93
F1	F81	NA	NA	1	0	0	1	NA	5.3	NA	non-spongers	NA	24	18	0	24	18
F1	F82	0	0.574199	0	1	0	0	NA	2.81	NA	different	0	24	42	0	24	42
F1	F83	NA	NA	0	1	0	0	NA	2.06	NA	different	NA	24	14	0	24	14
F1	F12	NA	NA	1	0	0	1	NA	5.15	NA	non-spongers	NA	24	26	0	24	26
F1	F13	0	0.352234	1	1	0	1	NA	0.01	NA	non-spongers	0	24	12	0	24	12
F1	F14	NA	NA	1	0	0	1	NA	7.08	NA	non-spongers	NA	24	122	0	24	122
F1	F15	0.0204082	0.589231	1	1	0	1	NA	2.23	NA	non-spongers	1	24	27	1	23	26
F1	F84	0.027027	0.486918	1	0	0	1	NA	1.88	NA	non-spongers	1	24	16	1	23	15
F1	F85	0	0.403645	1	1	0	1	NA	1.93	NA	non-spongers	0	24	10	0	24	10
F1	F86	0	0.494574	0	1	0	0	NA	1.74	NA	different	0	24	20	0	24	20
F1	F16	NA	NA	1	0	0	1	NA	8.13	NA	non-spongers	NA	24	15	0	24	15
F1	F87	NA	NA	1	0	0	1	NA	6.4	NA	non-spongers	NA	24	10	0	24	10
F1	F88	NA	NA	1	0	0	1	NA	2.29	NA	non-spongers	NA	24	36	0	24	36
F1	F89	NA	NA	0	1	0	0	NA	3.97	NA	different	NA	24	21	0	24	21
F1	F90	0	0.40977	0	1	0	0	NA	3.6	NA	different	0	24	38	0	24	38
F1	F17	NA	NA	1	0	0	1	NA	7.12	NA	non-spongers	NA	24	68	0	24	68
F1	F18	NA	NA	1	0	0	1	NA	4.94	NA	non-spongers	NA	24	37	0	24	37
F1	F19	NA	NA	1	0	0	1	NA	6.28	NA	non-spongers	NA	24	32	0	24	32
F1	F20	NA	NA	1	0	0	1	NA	7.98	NA	non-spongers	NA	24	49	0	24	49
F1	F21	0	0.629564	1	0	0	1	NA	4.55	NA	non-spongers	0	24	56	0	24	56
F1	F22	NA	NA	1	0	0	1	NA	8.17	NA	non-spongers	NA	24	15	0	24	15
F1	F91	NA	NA	0	0	0	0	NA	1.54	NA	different	NA	24	47	0	24	47
F1	F23	0	0.405621	0	1	0	0	NA	0.17	NA	different	0	24	28	0	24	28
F1	F24	NA	NA	1	0	0	1	NA	4.99	NA	non-spongers	NA	24	49	0	24	49
F1	F92	0	0.57348	0	1	0	0	NA	2.19	NA	different	0	24	35	0	24	35
F1	F25	NA	NA	1	0	0	1	NA	7.39	NA	non-spongers	NA	24	58	0	24	58
F1	F93	0	0.444226	0	1	0	0	NA	3.43	NA	different	0	24	14	0	24	14
F1	F94	0	0.64675	0	1	0	0	NA	2.04	NA	different	0	24	21	0	24	21
F1	F95	0	0.401347	1	0	0	1	NA	5.02	NA	non-spongers	0	24	10	0	24	10
F1	F26	0.0175439	0.537001	0	1	0	0	NA	2.81	NA	different	1	24	34	1	23	33
F1	F27	0	0.447935	1	1	0	1	NA	1.93	NA	non-spongers	0	24	29	0	24	29
F1	F28	0	0.370494	0	1	0	0	NA	1.59	NA	different	0	24	23	0	24	23
F1	F96	NA	NA	1	0	0	1	NA	3.22	NA	non-spongers	NA	24	28	0	24	28
F1	F97	NA	NA	1	0	0	1	NA	5.28	NA	non-spongers	NA	24	10	0	24	10
F1	F98	NA	NA	0	1	0	0	NA	2.7	NA	different	NA	24	24	0	24	24
F1	F99	0	0.622798	1	1	0	1	NA	0.65	NA	non-spongers	0	24	27	0	24	27
F1	F29	0	0.380491	1	1	0	1	NA	1.64	NA	non-spongers	0	24	20	0	24	20
F1	F100	NA	NA	1	0	0	1	NA	6.73	NA	non-spongers	NA	24	11	0	24	11
F1	F30	0.0135135	0.590195	1	0	0	1	NA	4.42	NA	non-spongers	1	24	52	1	23	51
F1	F31	NA	NA	1	0	0	1	NA	7.35	NA	non-spongers	NA	24	73	0	24	73
F1	F101	0	0.429559	1	1	0	1	NA	2.73	NA	non-spongers	0	24	8	0	24	8
F1	F32	0	0.306895	0	1	0	0	NA	2.78	NA	different	0	24	34	0	24	34
F1	F102	0	0.366605	1	0	0	1	NA	7.14	NA	non-spongers	0	24	21	0	24	21
F1	F33	0.00689655	0.341007	1	0	0	1	NA	6.88	NA	non-spongers	1	24	126	1	23	125
F1	F34	0.0384615	0.707638	1	0	0	1	NA	2.54	NA	non-spongers	1	24	30	2	22	28
F1	F103	NA	NA	1	0	0	1	NA	5.07	NA	non-spongers	NA	24	17	0	24	17
F1	F104	NA	NA	1	0	0	1	NA	3.58	NA	non-spongers	NA	24	23	0	24	23
F1	F35	0	0.383212	1	1	0	1	NA	2.71	NA	non-spongers	0	24	58	0	24	58
F1	F36	NA	NA	1	0	0	1	NA	7.58	NA	non-spongers	NA	24	40	0	24	40
F1	F37	0	0.50469	0	1	0	0	NA	2.46	NA	different	0	24	31	0	24	31
F1	F38	0	0.367553	1	1	0	1	NA	1.89	NA	non-spongers	0	24	61	0	24	61
F1	F39	NA	NA	0	1	0	0	NA	2.37	NA	different	NA	24	23	0	24	23
F1	F105	0	0.433639	1	1	0	1	NA	2.57	NA	non-spongers	0	24	18	0	24	18
F1	F40	NA	NA	1	0	0	1	NA	8.06	NA	non-spongers	NA	24	79	0	24	79
F1	F41	0	0.272026	0	1	0	0	NA	2.17	NA	different	0	24	59	0	24	59
F1	F42	NA	NA	1	1	0	1	NA	0.04	NA	non-spongers	NA	24	14	0	24	14
F1	F43	NA	NA	1	0	0	1	NA	7.3	NA	non-spongers	NA	24	26	0	24	26
F1	F44	0	0.330705	0	1	0	0	NA	2.92	NA	different	0	24	20	0	24	20
F1	F45	0.0103093	0.565609	1	1	0	1	NA	2.18	NA	non-spongers	1	24	74	1	23	73
F1	F106	0	0.258475	0	1	0	0	NA	3.21	NA	different	0	24	12	0	24	12
F1	F107	NA	NA	1	0	0	1	NA	3.95	NA	non-spongers	NA	24	21	0	24	21
F1	F46	0	0.769985	0	1	0	0	NA	0.96	NA	different	0	24	68	0	24	68
F1	F47	0.0465116	0.342403	1	1	0	1	NA	2.73	NA	non-spongers	1	24	21	2	22	19
F1	F108	NA	NA	1	0	0	1	NA	3.47	NA	non-spongers	NA	24	31	0	24	31
F1	F48	0	0.452285	1	1	0	1	NA	2.56	NA	non-spongers	0	24	26	0	24	26
F1	F49	NA	NA	1	0	0	1	NA	6.21	NA	non-spongers	NA	24	12	0	24	12
F1	F50	0	0.530308	1	1	0	1	NA	1.35	NA	non-spongers	0	24	36	0	24	36
F1	F51	0	0.565329	1	0	0	1	NA	5.4	NA	non-spongers	0	24	93	0	24	93
F1	F52	NA	NA	1	0	0	1	NA	5.59	NA	non-spongers	NA	24	56	0	24	56
F1	F53	NA	NA	1	0	0	1	NA	4.87	NA	non-spongers	NA	24	38	0	24	38
F1	F54	0.0183486	0.727729	1	1	0	1	NA	0.72	NA	non-spongers	1	24	90	2	22	88
F1	F55	0.0408163	0.697349	1	1	0	1	NA	2.09	NA	non-spongers	1	24	27	2	22	25
F1	F109	NA	NA	0	1	0	0	NA	3.44	NA	different	NA	24	25	0	24	25
F1	F110	NA	NA	1	0	0	1	NA	2.61	NA	non-spongers	NA	24	11	0	24	11
F1	F56	0	0.379513	1	0	0	1	NA	6.69	NA	non-spongers	0	24	113	0	24	113
F1	F57	NA	NA	1	0	0	1	NA	4.35	NA	non-spongers	NA	24	70	0	24	70
F1	F58	0.0294118	0.30373	1	1	0	1	NA	0.89	NA	non-spongers	1	24	11	1	23	10
F1	F111	NA	NA	1	0	0	1	NA	6.28	NA	non-spongers	NA	24	34	0	24	34
F1	F59	0.0151515	0.431686	1	1	0	1	NA	2.68	NA	non-spongers	1	24	43	1	23	42
F1	F60	0.00917431	0.616442	1	0	0	1	NA	5.33	NA	non-spongers	1	24	86	1	23	85
F1	F61	0	0.48422	0	1	0	0	NA	2.05	NA	different	0	24	41	0	24	41
F1	F112	0	0.640433	1	0	0	1	NA	4.95	NA	non-spongers	0	24	18	0	24	18
F1	F62	0	0.262117	1	1	0	1	NA	0.91	NA	non-spongers	0	24	10	0	24	10
F1	F113	0	0.301315	0	1	0	0	NA	3.87	NA	different	0	24	11	0	24	11
F1	F63	0.0178571	0.69335	0	1	0	0	NA	0.22	NA	different	1	24	34	1	23	33
F1	F64	NA	NA	1	0	0	1	NA	7.87	NA	non-spongers	NA	24	31	0	24	31
F1	F114	0	0.398638	1	0	0	1	NA	2.63	NA	non-spongers	0	24	10	0	24	10
F1	F65	NA	NA	1	0	0	1	NA	8.7	NA	non-spongers	NA	24	63	0	24	63
F1	F66	NA	NA	1	0	0	1	NA	7.14	NA	non-spongers	NA	24	41	0	24	41
F1	F67	NA	NA	1	0	0	1	NA	5.1	NA	non-spongers	NA	24	81	0	24	81
F1	F115	0	0.713785	0	1	0	0	NA	2.11	NA	different	0	24	15	0	24	15
F1	F116	NA	NA	1	0	0	1	NA	6.38	NA	non-spongers	NA	24	24	0	24	24
F1	F117	0	0.485819	1	1	0	1	NA	2.49	NA	non-spongers	0	24	14	0	24	14
F1	F118	0	0.607541	0	1	0	0	NA	0.17	NA	different	0	24	80	0	24	80
F1	F68	0	0.381035	0	1	0	0	NA	3.21	NA	different	0	24	33	0	24	33
F1	F119	0	0.410744	0	1	0	0	NA	1.16	NA	different	0	24	22	0	24	22
F1	F69	NA	NA	1	0	0	1	NA	7.84	NA	non-spongers	NA	24	48	0	24	48
F1	F70	NA	NA	1	0	0	1	NA	8.29	NA	non-spongers	NA	24	15	0	24	15
F1	F71	0	0.719232	0	1	0	0	NA	1.69	NA	different	0	24	39	0	24	39
F1	F120	0	0.287058	1	0	0	1	NA	5.67	NA	non-spongers	0	24	18	0	24	18
F1	F121	0.030303	0.405987	1	1	0	1	NA	2.2	NA	non-spongers	1	24	10	1	23	9
F1	F72	0	0.497568	1	1	0	1	NA	2.09	NA	non-spongers	0	24	34	0	24	34
F1	F73	0.00714286	0.418771	1	0	0	1	NA	6.46	NA	non-spongers	1	24	123	1	23	122
F1	F122	0	0.356386	0	1	0	0	NA	1.75	NA	different	0	24	13	0	24	13
F1	F74	0.00833333	0.315771	1	0	0	1	NA	7.22	NA	non-spongers	1	24	100	1	23	99
F1	F75	0	0.336961	1	0	0	1	NA	5.44	NA	non-spongers	0	24	55	0	24	55
F2	F1	0	0.265438	1	0	0	1	NA	5.67	NA	non-spongers	0	55	24	0	55	24
F2	F3	0.00854701	0.413607	1	1	0	1	same	0.13	0	non-spongers	1	55	68	1	54	67
F2	F4	0	0.594494	1	1	0	1	different	0.01	0	non-spongers	0	55	88	0	55	88
F2	F76	0	0.404879	0	0	0	0	different	8.24	NA	different	0	55	20	0	55	20
F2	F5	NA	NA	1	1	0	1	different	0.16	0	non-spongers	NA	55	36	0	55	36
F2	F77	0	0.407229	0	0	0	0	NA	6.88	NA	different	0	55	13	0	55	13
F2	F6	0	0.361607	1	0	0	1	same	5.73	0.0582	non-spongers	0	55	18	0	55	18
F2	F7	0	0.538021	1	1	0	1	NA	3.19	NA	non-spongers	0	55	48	0	55	48
F2	F8	NA	NA	0	0	0	0	different	8.71	0	different	NA	55	57	0	55	57
F2	F9	0	0.383496	1	0	0	1	NA	7.64	NA	non-spongers	0	55	20	0	55	20
F2	F78	NA	NA	0	0	0	0	NA	7.1	NA	different	NA	55	21	0	55	21
F2	F79	0.0149254	0.287958	1	1	0	1	NA	0.31	NA	non-spongers	1	55	16	1	54	15
F2	F80	NA	NA	0	0	0	0	NA	6.95	NA	different	NA	55	11	0	55	11
F2	F10	0	0.296098	1	1	0	1	same	2	0	non-spongers	0	55	36	0	55	36
F2	F11	0.00704225	0.698375	1	1	0	1	different	1.01	0.0568	non-spongers	1	55	93	1	54	92
F2	F81	0.0144928	0.642555	1	1	0	1	NA	0.37	NA	non-spongers	1	55	18	1	54	17
F2	F82	NA	NA	0	0	0	0	NA	8.48	NA	different	NA	55	42	0	55	42
F2	F83	NA	NA	0	0	0	0	different	7.73	0.0292	different	NA	55	14	0	55	14
F2	F12	NA	NA	1	1	0	1	NA	0.52	NA	non-spongers	NA	55	26	0	55	26
F2	F13	0	0.325119	1	0	0	1	NA	5.66	0.1222	non-spongers	0	55	12	0	55	12
F2	F14	0	0.621185	1	1	0	1	different	1.41	0	non-spongers	0	55	122	0	55	122
F2	F15	0	0.389664	1	0	0	1	different	7.9	0	non-spongers	0	55	27	0	55	27
F2	F84	NA	NA	1	1	0	1	NA	3.79	NA	non-spongers	NA	55	16	0	55	16
F2	F85	0	0.323252	1	0	0	1	NA	7.6	NA	non-spongers	0	55	10	0	55	10
F2	F86	NA	NA	0	0	0	0	different	7.41	0	different	NA	55	20	0	55	20
F2	F16	0	0.273925	1	1	0	1	different	2.46	0	non-spongers	0	55	15	0	55	15
F2	F87	NA	NA	1	1	0	1	NA	0.73	NA	non-spongers	NA	55	10	0	55	10
F2	F88	NA	NA	1	1	0	1	NA	3.38	NA	non-spongers	NA	55	36	0	55	36
F2	F89	NA	NA	0	0	0	0	different	9.64	0	different	NA	55	21	0	55	21
F2	F90	0	0.296337	0	0	0	0	different	9.27	0	different	0	55	38	0	55	38
F2	F17	0.00869565	0.564179	1	1	0	1	NA	1.45	0.0053	non-spongers	1	55	68	1	54	67
F2	F18	NA	NA	1	1	0	1	different	0.73	0.0373	non-spongers	NA	55	37	0	55	37
F2	F19	0.0253165	0.759961	1	1	0	1	different	0.61	0.3244	non-spongers	1	55	32	2	53	30
F2	F20	0	0.676794	1	1	0	1	same	2.31	0	non-spongers	0	55	49	0	55	49
F2	F21	0	0.37788	1	1	0	1	same	1.12	0	non-spongers	0	55	56	0	55	56
F2	F22	0	0.331559	1	1	0	1	different	2.5	0	non-spongers	0	55	15	0	55	15
F2	F91	NA	NA	0	1	0	0	different	4.13	NA	different	NA	55	47	0	55	47
F2	F23	0	0.401988	0	0	0	0	different	5.84	0	different	0	55	28	0	55	28
F2	F24	NA	NA	1	1	0	1	different	0.68	0	non-spongers	NA	55	49	0	55	49
F2	F92	NA	NA	0	0	0	0	different	7.86	0	different	NA	55	35	0	55	35
F2	F25	0.00943396	0.669566	1	1	0	1	NA	1.72	NA	non-spongers	1	55	58	1	54	57
F2	F93	NA	NA	0	0	0	0	NA	9.1	NA	different	NA	55	14	0	55	14
F2	F94	NA	NA	0	0	0	0	NA	7.71	NA	different	NA	55	21	0	55	21
F2	F95	0	0.549569	1	1	0	1	different	0.65	0.0264	non-spongers	0	55	10	0	55	10
F2	F26	NA	NA	0	0	0	0	different	8.48	0	different	NA	55	34	0	55	34
F2	F27	0	0.401851	1	0	0	1	different	7.6	0	non-spongers	0	55	29	0	55	29
F2	F28	NA	NA	0	0	0	0	different	7.26	0	different	NA	55	23	0	55	23
F2	F96	0	0.343927	1	1	0	1	NA	2.45	NA	non-spongers	0	55	28	0	55	28
F2	F97	0	0.726812	1	1	0	1	same	0.39	0.0363	non-spongers	0	55	10	0	55	10
F2	F98	0	0.359024	0	0	0	0	NA	8.37	NA	different	0	55	24	0	55	24
F2	F99	NA	NA	1	0	0	1	NA	6.32	NA	non-spongers	NA	55	27	0	55	27
F2	F29	0	0.315676	1	0	0	1	NA	7.31	NA	non-spongers	0	55	20	0	55	20
F2	F100	NA	NA	1	1	0	1	NA	1.06	0	non-spongers	NA	55	11	0	55	11
F2	F30	0.00980392	0.254685	1	1	0	1	same	1.25	0	non-spongers	1	55	52	1	54	51
F2	F31	0	0.643242	1	1	0	1	different	1.68	0	non-spongers	0	55	73	0	55	73
F2	F101	NA	NA	1	0	0	1	different	8.4	NA	non-spongers	NA	55	8	0	55	8
F2	F32	0	0.447425	0	0	0	0	different	8.45	0	different	0	55	34	0	55	34
F2	F102	NA	NA	1	1	0	1	NA	1.47	NA	non-spongers	NA	55	21	0	55	21
F2	F33	0.0116279	0.689124	1	1	0	1	different	1.21	0	non-spongers	1	55	126	2	53	124
F2	F34	0	0.464283	1	1	0	1	same	3.13	0.1202	non-spongers	0	55	30	0	55	30
F2	F103	NA	NA	1	1	0	1	NA	0.6	NA	non-spongers	NA	55	17	0	55	17
F2	F104	NA	NA	1	1	0	1	NA	2.09	NA	non-spongers	NA	55	23	0	55	23
F2	F35	0	0.343973	1	0	0	1	different	8.38	0	non-spongers	0	55	58	0	55	58
F2	F36	0	0.470089	1	1	0	1	NA	1.91	NA	non-spongers	0	55	40	0	55	40
F2	F37	0	0.36074	0	0	0	0	different	8.13	0	different	0	55	31	0	55	31
F2	F38	0	0.42446	1	0	0	1	different	7.56	0.0718	non-spongers	0	55	61	0	55	61
F2	F39	0	0.365175	0	0	0	0	different	8.04	0	different	0	55	23	0	55	23
F2	F105	NA	NA	1	0	0	1	same	8.24	0.0227	non-spongers	NA	55	18	0	55	18
F2	F40	0.0078125	0.673514	1	1	0	1	same	2.39	0	non-spongers	1	55	79	1	54	78
F2	F41	0	0.375461	0	0	0	0	different	7.84	0	different	0	55	59	0	55	59
F2	F42	0	0.303313	1	0	0	1	NA	5.71	NA	non-spongers	0	55	14	0	55	14
F2	F43	0	0.468786	1	1	0	1	NA	1.63	NA	non-spongers	0	55	26	0	55	26
F2	F44	NA	NA	0	0	0	0	different	8.59	0	different	NA	55	20	0	55	20
F2	F45	0	0.325414	1	0	0	1	different	7.85	0.025	non-spongers	0	55	74	0	55	74
F2	F106	NA	NA	0	0	0	0	NA	8.88	NA	different	NA	55	12	0	55	12
F2	F107	NA	NA	1	1	0	1	different	1.72	0	non-spongers	NA	55	21	0	55	21
F2	F46	NA	NA	0	0	0	0	different	6.63	0.0241	different	NA	55	68	0	55	68
F2	F47	NA	NA	1	0	0	1	different	8.4	0	non-spongers	NA	55	21	0	55	21
F2	F108	0	0.325642	1	1	0	1	different	2.2	0.128	non-spongers	0	55	31	0	55	31
F2	F48	0	0.390081	1	0	0	1	NA	8.23	0	non-spongers	0	55	26	0	55	26
F2	F49	NA	NA	1	1	0	1	NA	0.54	NA	non-spongers	NA	55	12	0	55	12
F2	F50	0	0.34331	1	0	0	1	different	7.02	0.1089	non-spongers	0	55	36	0	55	36
F2	F51	0	0.584508	1	1	0	1	same	0.27	0	non-spongers	0	55	93	0	55	93
F2	F52	NA	NA	1	1	0	1	different	0.08	0	non-spongers	NA	55	56	0	55	56
F2	F53	NA	NA	1	1	0	1	different	0.8	0	non-spongers	NA	55	38	0	55	38
F2	F54	NA	NA	1	0	0	1	same	6.39	0.0661	non-spongers	NA	55	90	0	55	90
F2	F55	NA	NA	1	0	0	1	NA	7.76	NA	non-spongers	NA	55	27	0	55	27
F2	F109	0	0.281631	0	0	0	0	different	9.11	0.0002	different	0	55	25	0	55	25
F2	F110	NA	NA	1	1	0	1	NA	3.06	NA	non-spongers	NA	55	11	0	55	11
F2	F56	0.00625	0.667081	1	1	0	1	same	1.02	0	non-spongers	1	55	113	1	54	112
F2	F57	0	0.296337	1	1	0	1	different	1.32	0	non-spongers	0	55	70	0	55	70
F2	F58	0	0.305745	1	0	0	1	same	6.56	0	non-spongers	0	55	11	0	55	11
F2	F111	NA	NA	1	1	0	1	same	0.61	0	non-spongers	NA	55	34	0	55	34
F2	F59	0	0.39146	1	0	0	1	different	8.35	0	non-spongers	0	55	43	0	55	43
F2	F60	0.00729927	0.395046	1	1	0	1	same	0.34	0	non-spongers	1	55	86	1	54	85
F2	F61	NA	NA	0	0	0	0	different	7.72	0	different	NA	55	41	0	55	41
F2	F112	NA	NA	1	1	0	1	same	0.72	NA	non-spongers	NA	55	18	0	55	18
F2	F62	NA	NA	1	0	0	1	same	6.58	0	non-spongers	NA	55	10	0	55	10
F2	F113	0	0.263429	0	0	0	0	different	9.54	0	different	0	55	11	0	55	11
F2	F63	0	0.258623	0	0	0	0	different	5.89	0	different	0	55	34	0	55	34
F2	F64	NA	NA	1	1	0	1	NA	2.2	NA	non-spongers	NA	55	31	0	55	31
F2	F114	NA	NA	1	1	0	1	NA	3.04	NA	non-spongers	NA	55	10	0	55	10
F2	F65	0	0.500159	1	1	0	1	same	3.03	0	non-spongers	0	55	63	0	55	63
F2	F66	0	0.705037	1	1	0	1	different	1.47	0	non-spongers	0	55	41	0	55	41
F2	F67	0.015748	0.703785	1	1	0	1	NA	0.57	NA	non-spongers	1	55	81	2	53	79
F2	F115	0	0.29837	0	0	0	0	different	7.78	0	different	0	55	15	0	55	15
F2	F116	NA	NA	1	1	0	1	same	0.71	0	non-spongers	NA	55	24	0	55	24
F2	F117	NA	NA	1	0	0	1	NA	8.16	NA	non-spongers	NA	55	14	0	55	14
F2	F118	NA	NA	0	0	0	0	different	5.84	0	different	NA	55	80	0	55	80
F2	F68	0	0.307793	0	0	0	0	different	8.88	0	different	0	55	33	0	55	33
F2	F119	NA	NA	0	0	0	0	different	6.83	0.0644	different	NA	55	22	0	55	22
F2	F69	0	0.326605	1	1	0	1	same	2.17	0.0066	non-spongers	0	55	48	0	55	48
F2	F70	0	0.38419	1	1	0	1	different	2.62	0.0241	non-spongers	0	55	15	0	55	15
F2	F71	NA	NA	0	0	0	0	NA	7.36	NA	different	NA	55	39	0	55	39
F2	F120	0.0144928	0.663889	1	1	0	1	different	0	0.0493	non-spongers	1	55	18	1	54	17
F2	F121	0	0.276174	1	0	0	1	NA	7.87	NA	non-spongers	0	55	10	0	55	10
F2	F72	0	0.389843	1	0	0	1	different	7.76	0	non-spongers	0	55	34	0	55	34
F2	F73	0.011976	0.653602	1	1	0	1	same	0.79	0	non-spongers	1	55	123	2	53	121
F2	F122	NA	NA	0	0	0	0	NA	7.42	NA	different	NA	55	13	0	55	13
F2	F74	0.0205479	0.589195	1	1	0	1	same	1.55	0	non-spongers	1	55	100	3	52	97
F2	F75	0	0.687627	1	1	0	1	different	0.23	0.0923	non-spongers	0	55	55	0	55	55
F3	F1	0	0.624098	1	0	0	1	NA	5.54	NA	non-spongers	0	68	24	0	68	24
F3	F2	0.00854701	0.413607	1	1	0	1	same	0.13	0	non-spongers	1	68	55	1	67	54
F3	F4	NA	NA	1	1	0	1	different	0.14	0	non-spongers	NA	68	88	2	66	86
F3	F76	0	0.392429	0	0	0	0	different	8.11	NA	different	0	68	20	0	68	20
F3	F5	NA	NA	1	1	0	1	different	0.03	0.132	non-spongers	NA	68	36	0	68	36
F3	F77	0	0.353418	0	0	0	0	NA	6.75	NA	different	0	68	13	0	68	13
F3	F6	0	0.380679	1	0	0	1	same	5.6	0	non-spongers	0	68	18	0	68	18
F3	F7	0	0.303462	1	1	0	1	NA	3.32	NA	non-spongers	0	68	48	0	68	48
F3	F8	0	0.367461	0	0	0	0	different	8.58	0.0665	different	0	68	57	0	68	57
F3	F9	0	0.47297	1	0	0	1	NA	7.51	NA	non-spongers	0	68	20	0	68	20
F3	F78	0	0.509088	0	0	0	0	NA	6.97	NA	different	0	68	21	0	68	21
F3	F79	NA	NA	1	1	0	1	NA	0.18	NA	non-spongers	NA	68	16	0	68	16
F3	F80	0	0.397341	0	0	0	0	NA	6.82	NA	different	0	68	11	0	68	11
F3	F10	NA	NA	1	1	0	1	same	2.13	0.0075	non-spongers	NA	68	36	0	68	36
F3	F11	0	0.272354	1	1	0	1	different	1.14	0	non-spongers	0	68	93	0	68	93
F3	F81	0.0120482	0.273432	1	1	0	1	NA	0.24	NA	non-spongers	1	68	18	1	67	17
F3	F82	0	0.42391	0	0	0	0	NA	8.35	NA	different	0	68	42	0	68	42
F3	F83	NA	NA	0	0	0	0	different	7.6	0.0208	different	NA	68	14	0	68	14
F3	F12	NA	NA	1	1	0	1	NA	0.39	NA	non-spongers	NA	68	26	0	68	26
F3	F13	0	0.454092	1	0	0	1	NA	5.53	0.0324	non-spongers	0	68	12	0	68	12
F3	F14	0.010989	0.264005	1	1	0	1	different	1.54	0	non-spongers	1	68	122	2	66	120
F3	F15	0	0.589844	1	0	0	1	different	7.77	0.0355	non-spongers	0	68	27	0	68	27
F3	F84	0	0.467581	1	1	0	1	NA	3.66	NA	non-spongers	0	68	16	0	68	16
F3	F85	0	0.511303	1	0	0	1	NA	7.47	NA	non-spongers	0	68	10	0	68	10
F3	F86	0	0.347707	0	0	0	0	different	7.28	0	different	0	68	20	0	68	20
F3	F16	0	0.259621	1	1	0	1	different	2.59	0	non-spongers	0	68	15	0	68	15
F3	F87	NA	NA	1	1	0	1	NA	0.86	NA	non-spongers	NA	68	10	0	68	10
F3	F88	NA	NA	1	1	0	1	NA	3.25	NA	non-spongers	NA	68	36	0	68	36
F3	F89	0	0.281132	0	0	0	0	different	9.51	0	different	0	68	21	0	68	21
F3	F90	0	0.407669	0	0	0	0	different	9.14	0.0536	different	0	68	38	0	68	38
F3	F17	0	0.297341	1	1	0	1	NA	1.58	0.0051	non-spongers	0	68	68	0	68	68
F3	F18	NA	NA	1	1	0	1	different	0.6	0	non-spongers	NA	68	37	0	68	37
F3	F19	0	0.28268	1	1	0	1	different	0.74	0.0571	non-spongers	0	68	32	0	68	32
F3	F20	0	0.269633	1	1	0	1	same	2.44	0.093	non-spongers	0	68	49	0	68	49
F3	F21	0.0169492	0.813983	1	1	0	1	same	0.99	0.0977	non-spongers	1	68	56	2	66	54
F3	F22	0	0.258737	1	1	0	1	different	2.63	0.0051	non-spongers	0	68	15	0	68	15
F3	F91	NA	NA	0	1	0	0	different	4	NA	different	NA	68	47	0	68	47
F3	F23	0	0.508515	0	0	0	0	different	5.71	0.0089	different	0	68	28	0	68	28
F3	F24	NA	NA	1	1	0	1	different	0.55	0.0586	non-spongers	NA	68	49	0	68	49
F3	F92	0	0.417329	0	0	0	0	different	7.73	0.1768	different	0	68	35	0	68	35
F3	F25	0	0.29265	1	1	0	1	NA	1.85	NA	non-spongers	0	68	58	0	68	58
F3	F93	0	0.31371	0	0	0	0	NA	8.97	NA	different	0	68	14	0	68	14
F3	F94	0	0.389904	0	0	0	0	NA	7.58	NA	different	0	68	21	0	68	21
F3	F95	0	0.616326	1	1	0	1	different	0.52	0	non-spongers	0	68	10	0	68	10
F3	F26	0	0.325937	0	0	0	0	different	8.35	0	different	0	68	34	0	68	34
F3	F27	0	0.49306	1	0	0	1	different	7.47	0.1238	non-spongers	0	68	29	0	68	29
F3	F28	0	0.267819	0	0	0	0	different	7.13	0.1135	different	0	68	23	0	68	23
F3	F96	NA	NA	1	1	0	1	NA	2.32	NA	non-spongers	NA	68	28	0	68	28
F3	F97	0	0.40614	1	1	0	1	same	0.26	0.0916	non-spongers	0	68	10	0	68	10
F3	F98	0	0.32295	0	0	0	0	NA	8.24	NA	different	0	68	24	0	68	24
F3	F99	0	0.537556	1	0	0	1	NA	6.19	NA	non-spongers	0	68	27	0	68	27
F3	F29	0	0.419888	1	0	0	1	NA	7.18	NA	non-spongers	0	68	20	0	68	20
F3	F100	NA	NA	1	1	0	1	NA	1.19	0.1136	non-spongers	NA	68	11	0	68	11
F3	F30	0.0446429	0.606978	1	1	0	1	same	1.12	0.3655	non-spongers	1	68	52	5	63	47
F3	F31	0	0.316117	1	1	0	1	different	1.81	0	non-spongers	0	68	73	0	68	73
F3	F101	0	0.379187	1	0	0	1	different	8.27	NA	non-spongers	0	68	8	0	68	8
F3	F32	0	0.404617	0	0	0	0	different	8.32	0.0987	different	0	68	34	0	68	34
F3	F102	0	0.453835	1	1	0	1	NA	1.6	NA	non-spongers	0	68	21	0	68	21
F3	F33	0.0217391	0.491855	1	1	0	1	different	1.34	0	non-spongers	1	68	126	4	64	122
F3	F34	0.0549451	0.72044	1	1	0	1	same	3	0.0351	non-spongers	1	68	30	5	63	25
F3	F103	NA	NA	1	1	0	1	NA	0.47	NA	non-spongers	NA	68	17	0	68	17
F3	F104	NA	NA	1	1	0	1	NA	1.96	NA	non-spongers	NA	68	23	0	68	23
F3	F35	0	0.426642	1	0	0	1	different	8.25	0.017	non-spongers	0	68	58	0	68	58
F3	F36	0	0.354213	1	1	0	1	NA	2.04	NA	non-spongers	0	68	40	0	68	40
F3	F37	0	0.501065	0	0	0	0	different	8	0	different	0	68	31	0	68	31
F3	F38	0	0.453847	1	0	0	1	different	7.43	0	non-spongers	0	68	61	0	68	61
F3	F39	0	0.277378	0	0	0	0	different	7.91	0.0318	different	0	68	23	0	68	23
F3	F105	0	0.285481	1	0	0	1	same	8.11	0	non-spongers	0	68	18	0	68	18
F3	F40	0.0141844	0.281698	1	1	0	1	same	2.52	0	non-spongers	1	68	79	2	66	77
F3	F41	0	0.357899	0	0	0	0	different	7.71	0.0499	different	0	68	59	0	68	59
F3	F42	0	0.312449	1	0	0	1	NA	5.58	NA	non-spongers	0	68	14	0	68	14
F3	F43	NA	NA	1	1	0	1	NA	1.76	NA	non-spongers	NA	68	26	0	68	26
F3	F44	NA	NA	0	0	0	0	different	8.46	0	different	NA	68	20	0	68	20
F3	F45	0	0.550713	1	0	0	1	different	7.72	0	non-spongers	0	68	74	0	68	74
F3	F106	NA	NA	0	0	0	0	NA	8.75	NA	different	NA	68	12	0	68	12
F3	F107	NA	NA	1	1	0	1	different	1.59	0	non-spongers	NA	68	21	0	68	21
F3	F46	0	0.621097	0	0	0	0	different	6.5	0.0183	different	0	68	68	0	68	68
F3	F47	NA	NA	1	0	0	1	different	8.27	0.015	non-spongers	NA	68	21	0	68	21
F3	F108	NA	NA	1	1	0	1	different	2.07	0.0217	non-spongers	NA	68	31	0	68	31
F3	F48	0	0.475982	1	0	0	1	NA	8.1	0	non-spongers	0	68	26	0	68	26
F3	F49	NA	NA	1	1	0	1	NA	0.67	NA	non-spongers	NA	68	12	0	68	12
F3	F50	0	0.536391	1	0	0	1	different	6.89	0.008	non-spongers	0	68	36	0	68	36
F3	F51	0.0821918	0.730979	1	1	0	1	same	0.14	0.2995	non-spongers	1	68	93	12	56	81
F3	F52	NA	NA	1	1	0	1	different	0.05	0	non-spongers	NA	68	56	0	68	56
F3	F53	NA	NA	1	1	0	1	different	0.67	0	non-spongers	NA	68	38	0	68	38
F3	F54	0	0.548579	1	0	0	1	same	6.26	0	non-spongers	0	68	90	0	68	90
F3	F55	0	0.432162	1	0	0	1	NA	7.63	NA	non-spongers	0	68	27	0	68	27
F3	F109	0	0.288255	0	0	0	0	different	8.98	0.016	different	0	68	25	0	68	25
F3	F110	0	0.307553	1	1	0	1	NA	2.93	NA	non-spongers	0	68	11	0	68	11
F3	F56	0	0.585856	1	1	0	1	same	1.15	0.0326	non-spongers	0	68	113	0	68	113
F3	F57	NA	NA	1	1	0	1	different	1.19	0	non-spongers	NA	68	70	0	68	70
F3	F58	0	0.347206	1	0	0	1	same	6.43	0.1774	non-spongers	0	68	11	0	68	11
F3	F111	NA	NA	1	1	0	1	same	0.74	0	non-spongers	NA	68	34	0	68	34
F3	F59	0	0.485657	1	0	0	1	different	8.22	0.0018	non-spongers	0	68	43	0	68	43
F3	F60	0.0935252	0.763281	1	1	0	1	same	0.21	0.0807	non-spongers	1	68	86	13	55	73
F3	F61	0	0.270363	0	0	0	0	different	7.59	0.0312	different	0	68	41	0	68	41
F3	F112	0	0.646021	1	1	0	1	same	0.59	NA	non-spongers	0	68	18	0	68	18
F3	F62	0	0.329096	1	0	0	1	same	6.45	0.1392	non-spongers	0	68	10	0	68	10
F3	F113	0	0.335534	0	0	0	0	different	9.41	0.0346	different	0	68	11	0	68	11
F3	F63	0	0.586183	0	0	0	0	different	5.76	0.1566	different	0	68	34	0	68	34
F3	F64	0	0.252109	1	1	0	1	NA	2.33	NA	non-spongers	0	68	31	0	68	31
F3	F114	0.027027	0.412529	1	1	0	1	NA	2.91	NA	non-spongers	1	68	10	2	66	8
F3	F65	0	0.253911	1	1	0	1	same	3.16	0	non-spongers	0	68	63	0	68	63
F3	F66	0	0.317132	1	1	0	1	different	1.6	0.0199	non-spongers	0	68	41	0	68	41
F3	F67	0	0.346817	1	1	0	1	NA	0.44	NA	non-spongers	0	68	81	0	68	81
F3	F115	0	0.596167	0	0	0	0	different	7.65	0.0927	different	0	68	15	0	68	15
F3	F116	NA	NA	1	1	0	1	same	0.84	0.2323	non-spongers	NA	68	24	0	68	24
F3	F117	0	0.416209	1	0	0	1	NA	8.03	NA	non-spongers	0	68	14	0	68	14
F3	F118	0	0.539307	0	0	0	0	different	5.71	0	different	0	68	80	0	68	80
F3	F68	0	0.402379	0	0	0	0	different	8.75	0	different	0	68	33	0	68	33
F3	F119	0	0.337127	0	0	0	0	different	6.7	0.0293	different	0	68	22	0	68	22
F3	F69	0	0.325552	1	1	0	1	same	2.3	0.1901	non-spongers	0	68	48	0	68	48
F3	F70	0	0.257103	1	1	0	1	different	2.75	0.0287	non-spongers	0	68	15	0	68	15
F3	F71	0	0.576846	0	0	0	0	NA	7.23	NA	different	0	68	39	0	68	39
F3	F120	0	0.436548	1	1	0	1	different	0.13	0.035	non-spongers	0	68	18	0	68	18
F3	F121	0	0.439967	1	0	0	1	NA	7.74	NA	non-spongers	0	68	10	0	68	10
F3	F72	0	0.519771	1	0	0	1	different	7.63	0.0461	non-spongers	0	68	34	0	68	34
F3	F73	0.00549451	0.593413	1	1	0	1	same	0.92	0	non-spongers	1	68	123	1	67	122
F3	F122	0	0.251032	0	0	0	0	NA	7.29	NA	different	0	68	13	0	68	13
F3	F74	0.0124224	0.483692	1	1	0	1	same	1.68	0	non-spongers	1	68	100	2	66	98
F3	F75	0	0.538371	1	1	0	1	different	0.1	0	non-spongers	0	68	55	0	68	55
F4	F1	NA	NA	1	0	0	1	NA	5.68	NA	non-spongers	NA	88	24	0	88	24
F4	F2	0	0.594494	1	1	0	1	different	0.01	0	non-spongers	0	88	55	0	88	55
F4	F3	NA	NA	1	1	0	1	different	0.14	0	non-spongers	NA	88	68	2	86	66
F4	F76	NA	NA	0	0	0	0	same	8.25	NA	different	NA	88	20	0	88	20
F4	F5	NA	NA	1	1	0	1	same	0.17	0	non-spongers	NA	88	36	0	88	36
F4	F77	0	0.250222	0	0	0	0	NA	6.89	NA	different	0	88	13	0	88	13
F4	F6	0	0.25968	1	0	0	1	different	5.74	0.1315	non-spongers	0	88	18	0	88	18
F4	F7	0.00763359	0.55456	1	1	0	1	NA	3.18	NA	non-spongers	1	88	48	1	87	47
F4	F8	NA	NA	0	0	0	0	same	8.72	0	different	NA	88	57	0	88	57
F4	F9	NA	NA	1	0	0	1	NA	7.65	NA	non-spongers	NA	88	20	0	88	20
F4	F78	NA	NA	0	0	0	0	NA	7.11	NA	different	NA	88	21	0	88	21
F4	F79	NA	NA	1	1	0	1	NA	0.32	NA	non-spongers	NA	88	16	0	88	16
F4	F80	NA	NA	0	0	0	0	NA	6.96	NA	different	NA	88	11	0	88	11
F4	F10	0.017094	0.341052	1	1	0	1	different	1.99	0.1278	non-spongers	1	88	36	2	86	34
F4	F11	0.0797546	0.740531	1	1	0	1	same	1	0.1763	non-spongers	1	88	93	13	75	80
F4	F81	0.019802	0.677182	1	1	0	1	NA	0.38	NA	non-spongers	1	88	18	2	86	16
F4	F82	NA	NA	0	0	0	0	NA	8.49	NA	different	NA	88	42	0	88	42
F4	F83	NA	NA	0	0	0	0	same	7.74	0.1532	different	NA	88	14	0	88	14
F4	F12	NA	NA	1	1	0	1	NA	0.53	NA	non-spongers	NA	88	26	0	88	26
F4	F13	NA	NA	1	0	0	1	NA	5.67	0.0415	non-spongers	NA	88	12	0	88	12
F4	F14	0.0797872	0.687376	1	1	0	1	same	1.4	0	non-spongers	1	88	122	15	73	107
F4	F15	NA	NA	1	0	0	1	different	7.91	0	non-spongers	NA	88	27	0	88	27
F4	F84	NA	NA	1	1	0	1	NA	3.8	NA	non-spongers	NA	88	16	0	88	16
F4	F85	NA	NA	1	0	0	1	NA	7.61	NA	non-spongers	NA	88	10	0	88	10
F4	F86	NA	NA	0	0	0	0	same	7.42	0	different	NA	88	20	0	88	20
F4	F16	0	0.265499	1	1	0	1	same	2.45	0	non-spongers	0	88	15	0	88	15
F4	F87	NA	NA	1	1	0	1	NA	0.72	NA	non-spongers	NA	88	10	0	88	10
F4	F88	NA	NA	1	1	0	1	NA	3.39	NA	non-spongers	NA	88	36	0	88	36
F4	F89	NA	NA	0	0	0	0	same	9.65	0	different	NA	88	21	0	88	21
F4	F90	NA	NA	0	0	0	0	same	9.28	0	different	NA	88	38	0	88	38
F4	F17	0.00675676	0.503822	1	1	0	1	NA	1.44	0	non-spongers	1	88	68	1	87	67
F4	F18	NA	NA	1	1	0	1	same	0.74	0.0577	non-spongers	NA	88	37	1	87	36
F4	F19	0.0857143	0.682423	1	1	0	1	same	0.6	0.6452	non-spongers	1	88	32	9	79	23
F4	F20	0.0151515	0.542417	1	1	0	1	different	2.3	0.0574	non-spongers	1	88	49	2	86	47
F4	F21	NA	NA	1	1	0	1	different	1.13	0.026	non-spongers	NA	88	56	0	88	56
F4	F22	0	0.45635	1	1	0	1	different	2.49	0.1745	non-spongers	0	88	15	0	88	15
F4	F91	0	0.364876	0	1	0	0	same	4.14	NA	different	0	88	47	0	88	47
F4	F23	0	0.2948	0	0	0	0	same	5.85	0.0271	different	0	88	28	0	88	28
F4	F24	NA	NA	1	1	0	1	same	0.69	0	non-spongers	NA	88	49	0	88	49
F4	F92	NA	NA	0	0	0	0	same	7.87	0.0352	different	NA	88	35	0	88	35
F4	F25	0.0294118	0.607933	1	1	0	1	NA	1.71	NA	non-spongers	1	88	58	4	84	54
F4	F93	NA	NA	0	0	0	0	NA	9.11	NA	different	NA	88	14	0	88	14
F4	F94	NA	NA	0	0	0	0	NA	7.72	NA	different	NA	88	21	0	88	21
F4	F95	0	0.342254	1	1	0	1	same	0.66	0.1212	non-spongers	0	88	10	0	88	10
F4	F26	NA	NA	0	0	0	0	same	8.49	0	different	NA	88	34	0	88	34
F4	F27	NA	NA	1	0	0	1	same	7.61	0.0648	non-spongers	NA	88	29	0	88	29
F4	F28	NA	NA	0	0	0	0	same	7.27	0	different	NA	88	23	0	88	23
F4	F96	0	0.404896	1	1	0	1	NA	2.46	NA	non-spongers	0	88	28	0	88	28
F4	F97	0	0.454944	1	1	0	1	different	0.4	0.0454	non-spongers	0	88	10	0	88	10
F4	F98	NA	NA	0	0	0	0	NA	8.38	NA	different	NA	88	24	0	88	24
F4	F99	NA	NA	1	0	0	1	NA	6.33	NA	non-spongers	NA	88	27	0	88	27
F4	F29	NA	NA	1	0	0	1	NA	7.32	NA	non-spongers	NA	88	20	0	88	20
F4	F100	NA	NA	1	1	0	1	NA	1.05	0.0227	non-spongers	NA	88	11	0	88	11
F4	F30	NA	NA	1	1	0	1	different	1.26	0	non-spongers	NA	88	52	0	88	52
F4	F31	0.0198676	0.549609	1	1	0	1	different	1.67	0.0113	non-spongers	1	88	73	3	85	70
F4	F101	NA	NA	1	0	0	1	same	8.41	NA	non-spongers	NA	88	8	0	88	8
F4	F32	NA	NA	0	0	0	0	same	8.46	0	different	NA	88	34	0	88	34
F4	F102	NA	NA	1	1	0	1	NA	1.46	NA	non-spongers	NA	88	21	0	88	21
F4	F33	0.0507614	0.467127	1	1	0	1	different	1.2	0	non-spongers	1	88	126	10	78	116
F4	F34	NA	NA	1	1	0	1	different	3.14	0.1576	non-spongers	NA	88	30	0	88	30
F4	F103	NA	NA	1	1	0	1	NA	0.61	NA	non-spongers	NA	88	17	0	88	17
F4	F104	0	0.281749	1	1	0	1	NA	2.1	NA	non-spongers	0	88	23	0	88	23
F4	F35	NA	NA	1	0	0	1	same	8.39	0.0945	non-spongers	NA	88	58	0	88	58
F4	F36	0.00847458	0.478642	1	1	0	1	NA	1.9	NA	non-spongers	1	88	40	1	87	39
F4	F37	NA	NA	0	0	0	0	same	8.14	0	different	NA	88	31	1	87	30
F4	F38	NA	NA	1	0	0	1	same	7.57	0.2033	non-spongers	NA	88	61	0	88	61
F4	F39	NA	NA	0	0	0	0	same	8.05	0.0213	different	NA	88	23	0	88	23
F4	F105	NA	NA	1	0	0	1	different	8.25	0	non-spongers	NA	88	18	0	88	18
F4	F40	0.0318471	0.629863	1	1	0	1	different	2.38	0	non-spongers	1	88	79	5	83	74
F4	F41	NA	NA	0	0	0	0	same	7.85	0.1124	different	NA	88	59	0	88	59
F4	F42	NA	NA	1	0	0	1	NA	5.72	NA	non-spongers	NA	88	14	0	88	14
F4	F43	0	0.579793	1	1	0	1	NA	1.62	NA	non-spongers	0	88	26	0	88	26
F4	F44	NA	NA	0	0	0	0	same	8.6	0	different	NA	88	20	0	88	20
F4	F45	NA	NA	1	0	0	1	same	7.86	0.0742	non-spongers	NA	88	74	0	88	74
F4	F106	NA	NA	0	0	0	0	NA	8.89	NA	different	NA	88	12	0	88	12
F4	F107	NA	NA	1	1	0	1	same	1.73	0	non-spongers	NA	88	21	0	88	21
F4	F46	NA	NA	0	0	0	0	same	6.64	0.0413	different	NA	88	68	0	88	68
F4	F47	NA	NA	1	0	0	1	different	8.41	0.0362	non-spongers	NA	88	21	0	88	21
F4	F108	0	0.307761	1	1	0	1	same	2.21	0.4214	non-spongers	0	88	31	0	88	31
F4	F48	NA	NA	1	0	0	1	NA	8.24	0	non-spongers	NA	88	26	0	88	26
F4	F49	NA	NA	1	1	0	1	NA	0.53	NA	non-spongers	NA	88	12	0	88	12
F4	F50	NA	NA	1	0	0	1	different	7.03	0.2162	non-spongers	NA	88	36	0	88	36
F4	F51	0	0.284897	1	1	0	1	different	0.28	0	non-spongers	0	88	93	0	88	93
F4	F52	0.0298507	0.370822	1	1	0	1	same	0.09	0	non-spongers	1	88	56	4	84	52
F4	F53	NA	NA	1	1	0	1	same	0.81	0	non-spongers	NA	88	38	1	87	37
F4	F54	NA	NA	1	0	0	1	different	6.4	0.0309	non-spongers	NA	88	90	0	88	90
F4	F55	NA	NA	1	0	0	1	NA	7.77	NA	non-spongers	NA	88	27	0	88	27
F4	F109	NA	NA	0	0	0	0	same	9.12	0.0248	different	NA	88	25	0	88	25
F4	F110	NA	NA	1	1	0	1	NA	3.07	NA	non-spongers	NA	88	11	0	88	11
F4	F56	0.0486486	0.449966	1	1	0	1	different	1.01	0.0315	non-spongers	1	88	113	9	79	104
F4	F57	0.013986	0.460747	1	1	0	1	same	1.33	0.4574	non-spongers	1	88	70	2	86	68
F4	F58	NA	NA	1	0	0	1	different	6.57	0	non-spongers	NA	88	11	0	88	11
F4	F111	NA	NA	1	1	0	1	different	0.6	0	non-spongers	NA	88	34	0	88	34
F4	F59	NA	NA	1	0	0	1	same	8.36	0	non-spongers	NA	88	43	0	88	43
F4	F60	NA	NA	1	1	0	1	different	0.35	0	non-spongers	NA	88	86	1	87	85
F4	F61	NA	NA	0	0	0	0	same	7.73	0	different	NA	88	41	0	88	41
F4	F112	NA	NA	1	1	0	1	different	0.73	NA	non-spongers	NA	88	18	0	88	18
F4	F62	NA	NA	1	0	0	1	different	6.59	0	non-spongers	NA	88	10	0	88	10
F4	F113	NA	NA	0	0	0	0	same	9.55	0.1718	different	NA	88	11	0	88	11
F4	F63	NA	NA	0	0	0	0	same	5.9	0.0128	different	NA	88	34	0	88	34
F4	F64	NA	NA	1	1	0	1	NA	2.19	NA	non-spongers	NA	88	31	1	87	30
F4	F114	NA	NA	1	1	0	1	NA	3.05	NA	non-spongers	NA	88	10	0	88	10
F4	F65	0	0.496045	1	1	0	1	different	3.02	0.0394	non-spongers	0	88	63	0	88	63
F4	F66	0.016129	0.603007	1	1	0	1	different	1.46	0.0282	non-spongers	1	88	41	2	86	39
F4	F67	0.0451613	0.568806	1	1	0	1	NA	0.58	NA	non-spongers	1	88	81	7	81	74
F4	F115	NA	NA	0	0	0	0	same	7.79	0	different	NA	88	15	0	88	15
F4	F116	NA	NA	1	1	0	1	different	0.7	0	non-spongers	NA	88	24	0	88	24
F4	F117	NA	NA	1	0	0	1	NA	8.17	NA	non-spongers	NA	88	14	0	88	14
F4	F118	NA	NA	0	0	0	0	same	5.85	0	different	NA	88	80	0	88	80
F4	F68	NA	NA	0	0	0	0	same	8.89	0	different	NA	88	33	0	88	33
F4	F119	NA	NA	0	0	0	0	same	6.84	0.0092	different	NA	88	22	0	88	22
F4	F69	0.015625	0.328779	1	1	0	1	different	2.16	0	non-spongers	1	88	48	2	86	46
F4	F70	0.010101	0.364859	1	1	0	1	different	2.61	0.1599	non-spongers	1	88	15	1	87	14
F4	F71	NA	NA	0	0	0	0	NA	7.37	NA	different	NA	88	39	0	88	39
F4	F120	0	0.347795	1	1	0	1	same	0.01	0.4076	non-spongers	0	88	18	0	88	18
F4	F121	NA	NA	1	0	0	1	NA	7.88	NA	non-spongers	NA	88	10	0	88	10
F4	F72	NA	NA	1	0	0	1	different	7.77	0.0239	non-spongers	NA	88	34	0	88	34
F4	F73	0.0412371	0.418066	1	1	0	1	different	0.78	0	non-spongers	1	88	123	8	80	115
F4	F122	NA	NA	0	0	0	0	NA	7.43	NA	different	NA	88	13	0	88	13
F4	F74	0.0282486	0.399515	1	1	0	1	different	1.54	0	non-spongers	1	88	100	5	83	95
F4	F75	0.0229008	0.451028	1	1	0	1	same	0.24	0.1212	non-spongers	1	88	55	3	85	52
F76	F1	0	0.292819	0	1	0	0	NA	2.57	NA	different	0	20	24	0	20	24
F76	F2	0	0.404879	0	0	0	0	different	8.24	NA	different	0	20	55	0	20	55
F76	F3	0	0.392429	0	0	0	0	different	8.11	NA	different	0	20	68	0	20	68
F76	F4	NA	NA	0	0	0	0	same	8.25	NA	different	NA	20	88	0	20	88
F76	F5	NA	NA	0	0	0	0	same	8.08	NA	different	NA	20	36	0	20	36
F76	F77	0	0.546985	1	1	1	0	NA	1.36	NA	spongers	0	20	13	0	20	13
F76	F6	0	0.494631	0	1	0	0	different	2.51	NA	different	0	20	18	0	20	18
F76	F7	0	0.253618	0	0	0	0	NA	11.43	NA	different	0	20	48	0	20	48
F76	F8	NA	NA	1	1	1	0	same	0.47	NA	spongers	NA	20	57	0	20	57
F76	F9	0	0.540027	0	1	0	0	NA	0.6	NA	different	0	20	20	0	20	20
F76	F78	NA	NA	1	1	1	0	NA	1.14	NA	spongers	NA	20	21	0	20	21
F76	F79	NA	NA	0	0	0	0	NA	7.93	NA	different	NA	20	16	0	20	16
F76	F80	NA	NA	1	1	1	0	NA	1.29	NA	spongers	NA	20	11	0	20	11
F76	F10	NA	NA	0	0	0	0	different	10.24	NA	different	NA	20	36	0	20	36
F76	F11	0	0.273961	0	0	0	0	same	9.25	NA	different	0	20	93	0	20	93
F76	F81	NA	NA	0	0	0	0	NA	7.87	NA	different	NA	20	18	0	20	18
F76	F82	0	0.340776	1	1	1	0	NA	0.24	NA	spongers	0	20	42	0	20	42
F76	F83	NA	NA	1	1	1	0	same	0.51	NA	spongers	NA	20	14	0	20	14
F76	F12	NA	NA	0	0	0	0	NA	7.72	NA	different	NA	20	26	0	20	26
F76	F13	0	0.517029	0	1	0	0	NA	2.58	NA	different	0	20	12	0	20	12
F76	F14	0	0.254112	0	0	0	0	same	9.65	NA	different	0	20	122	0	20	122
F76	F15	0	0.575256	0	1	0	0	different	0.34	NA	different	0	20	27	0	20	27
F76	F84	NA	NA	0	0	0	0	NA	4.45	NA	different	NA	20	16	0	20	16
F76	F85	0	0.432354	0	1	0	0	NA	0.64	NA	different	0	20	10	0	20	10
F76	F86	NA	NA	1	1	1	0	same	0.83	NA	spongers	NA	20	20	0	20	20
F76	F16	NA	NA	0	0	0	0	same	10.7	NA	different	NA	20	15	0	20	15
F76	F87	NA	NA	0	0	0	0	NA	8.97	NA	different	NA	20	10	0	20	10
F76	F88	NA	NA	0	0	0	0	NA	4.86	NA	different	NA	20	36	0	20	36
F76	F89	0	0.619333	1	1	1	0	same	1.4	NA	spongers	0	20	21	0	20	21
F76	F90	0	0.594998	1	1	1	0	same	1.03	NA	spongers	0	20	38	0	20	38
F76	F17	0	0.26878	0	0	0	0	NA	9.69	NA	different	0	20	68	0	20	68
F76	F18	NA	NA	0	0	0	0	same	7.51	NA	different	NA	20	37	0	20	37
F76	F19	0	0.314527	0	0	0	0	same	8.85	NA	different	0	20	32	0	20	32
F76	F20	0	0.294801	0	0	0	0	different	10.55	NA	different	0	20	49	0	20	49
F76	F21	0	0.354314	0	0	0	0	different	7.12	NA	different	0	20	56	0	20	56
F76	F22	NA	NA	0	0	0	0	different	10.74	NA	different	NA	20	15	0	20	15
F76	F91	NA	NA	1	0	1	0	same	4.11	NA	spongers	NA	20	47	0	20	47
F76	F23	0	0.479155	1	1	1	0	same	2.4	NA	spongers	0	20	28	0	20	28
F76	F24	NA	NA	0	0	0	0	same	7.56	NA	different	NA	20	49	0	20	49
F76	F92	0	0.308552	1	1	1	0	same	0.38	NA	spongers	0	20	35	0	20	35
F76	F25	0	0.272581	0	0	0	0	NA	9.96	NA	different	0	20	58	0	20	58
F76	F93	NA	NA	1	1	1	0	NA	0.86	NA	spongers	NA	20	14	0	20	14
F76	F94	NA	NA	1	1	1	0	NA	0.53	NA	spongers	NA	20	21	0	20	21
F76	F95	0	0.558797	0	0	0	0	same	7.59	NA	different	0	20	10	0	20	10
F76	F26	NA	NA	1	1	1	0	same	0.24	NA	spongers	NA	20	34	0	20	34
F76	F27	0	0.645397	0	1	0	0	same	0.64	NA	different	0	20	29	0	20	29
F76	F28	NA	NA	1	1	1	0	same	0.98	NA	spongers	NA	20	23	0	20	23
F76	F96	NA	NA	0	0	0	0	NA	5.79	NA	different	NA	20	28	0	20	28
F76	F97	0	0.488789	0	0	0	0	different	7.85	NA	different	0	20	10	0	20	10
F76	F98	0	0.700368	1	1	1	0	NA	0.13	NA	spongers	0	20	24	0	20	24
F76	F99	NA	NA	0	1	0	0	NA	1.92	NA	different	NA	20	27	0	20	27
F76	F29	0	0.501643	0	1	0	0	NA	0.93	NA	different	0	20	20	0	20	20
F76	F100	NA	NA	0	0	0	0	NA	9.3	NA	different	NA	20	11	0	20	11
F76	F30	NA	NA	0	0	0	0	different	6.99	NA	different	NA	20	52	0	20	52
F76	F31	0	0.302399	0	0	0	0	different	9.92	NA	different	0	20	73	0	20	73
F76	F101	0	0.457865	0	1	0	0	same	0.16	NA	different	0	20	8	0	20	8
F76	F32	0.0188679	0.753474	1	1	1	0	same	0.21	NA	spongers	1	20	34	1	19	33
F76	F102	NA	NA	0	0	0	0	NA	9.71	NA	different	NA	20	21	0	20	21
F76	F33	0	0.356013	0	0	0	0	different	9.45	NA	different	0	20	126	0	20	126
F76	F34	0	0.449259	0	0	0	0	different	5.11	NA	different	0	20	30	0	20	30
F76	F103	NA	NA	0	0	0	0	NA	7.64	NA	different	NA	20	17	0	20	17
F76	F104	NA	NA	0	0	0	0	NA	6.15	NA	different	NA	20	23	0	20	23
F76	F35	0.012987	0.692544	0	1	0	0	same	0.14	NA	different	1	20	58	1	19	57
F76	F36	0	0.250969	0	0	0	0	NA	10.15	NA	different	0	20	40	0	20	40
F76	F37	0	0.638872	1	1	1	0	same	0.11	NA	spongers	0	20	31	0	20	31
F76	F38	0	0.806085	0	1	0	0	same	0.68	NA	different	0	20	61	0	20	61
F76	F39	0	0.471942	1	1	1	0	same	0.2	NA	spongers	0	20	23	0	20	23
F76	F105	NA	NA	0	1	0	0	different	0	NA	different	NA	20	18	1	19	17
F76	F40	0	0.272851	0	0	0	0	different	10.63	NA	different	0	20	79	0	20	79
F76	F41	0.0128205	0.678573	1	1	1	0	same	0.4	NA	spongers	1	20	59	1	19	58
F76	F42	0	0.562943	0	1	0	0	NA	2.53	NA	different	0	20	14	0	20	14
F76	F43	NA	NA	0	0	0	0	NA	9.87	NA	different	NA	20	26	0	20	26
F76	F44	NA	NA	1	1	1	0	same	0.35	NA	spongers	NA	20	20	0	20	20
F76	F45	0.0107527	0.55695	0	1	0	0	same	0.39	NA	different	1	20	74	1	19	73
F76	F106	NA	NA	1	1	1	0	NA	0.64	NA	spongers	NA	20	12	0	20	12
F76	F107	NA	NA	0	0	0	0	same	6.52	NA	different	NA	20	21	0	20	21
F76	F46	0	0.287205	1	1	1	0	same	1.61	NA	spongers	0	20	68	0	20	68
F76	F47	NA	NA	0	1	0	0	different	0.16	NA	different	NA	20	21	0	20	21
F76	F108	NA	NA	0	0	0	0	same	6.04	NA	different	NA	20	31	0	20	31
F76	F48	0	0.648631	0	1	0	0	NA	0.01	NA	different	0	20	26	0	20	26
F76	F49	NA	NA	0	0	0	0	NA	8.78	NA	different	NA	20	12	0	20	12
F76	F50	0	0.493339	0	1	0	0	different	1.22	NA	different	0	20	36	0	20	36
F76	F51	0	0.488589	0	0	0	0	different	7.97	NA	different	0	20	93	0	20	93
F76	F52	NA	NA	0	0	0	0	same	8.16	NA	different	NA	20	56	0	20	56
F76	F53	NA	NA	0	0	0	0	same	7.44	NA	different	NA	20	38	0	20	38
F76	F54	0	0.279801	0	1	0	0	different	1.85	NA	different	0	20	90	0	20	90
F76	F55	NA	NA	0	1	0	0	NA	0.48	NA	different	NA	20	27	0	20	27
F76	F109	0	0.718687	1	1	1	0	same	0.87	NA	spongers	0	20	25	0	20	25
F76	F110	NA	NA	0	0	0	0	NA	5.18	NA	different	NA	20	11	0	20	11
F76	F56	0	0.359666	0	0	0	0	different	9.26	NA	different	0	20	113	0	20	113
F76	F57	NA	NA	0	0	0	0	same	6.92	NA	different	NA	20	70	0	20	70
F76	F58	0	0.572645	0	1	0	0	different	1.68	NA	different	0	20	11	0	20	11
F76	F111	NA	NA	0	0	0	0	different	8.85	NA	different	NA	20	34	0	20	34
F76	F59	0	0.728	0	1	0	0	same	0.11	NA	different	0	20	43	0	20	43
F76	F60	0	0.318152	0	0	0	0	different	7.9	NA	different	0	20	86	0	20	86
F76	F61	NA	NA	1	1	1	0	same	0.52	NA	spongers	NA	20	41	0	20	41
F76	F112	NA	NA	0	0	0	0	different	7.52	NA	different	NA	20	18	0	20	18
F76	F62	0	0.45709	0	1	0	0	different	1.66	NA	different	0	20	10	0	20	10
F76	F113	0	0.634991	1	1	1	0	same	1.3	NA	spongers	0	20	11	0	20	11
F76	F63	0	0.324389	1	1	1	0	same	2.35	NA	spongers	0	20	34	0	20	34
F76	F64	NA	NA	0	0	0	0	NA	10.44	NA	different	NA	20	31	0	20	31
F76	F114	NA	NA	0	0	0	0	NA	5.2	NA	different	NA	20	10	0	20	10
F76	F65	NA	NA	0	0	0	0	different	11.27	NA	different	NA	20	63	0	20	63
F76	F66	0	0.320284	0	0	0	0	different	9.71	NA	different	0	20	41	0	20	41
F76	F67	0	0.341909	0	0	0	0	NA	7.67	NA	different	0	20	81	0	20	81
F76	F115	0	0.383894	1	1	1	0	same	0.46	NA	spongers	0	20	15	0	20	15
F76	F116	NA	NA	0	0	0	0	different	8.95	NA	different	NA	20	24	0	20	24
F76	F117	0	0.27998	0	1	0	0	NA	0.08	NA	different	0	20	14	0	20	14
F76	F118	NA	NA	1	1	1	0	same	2.4	NA	spongers	NA	20	80	0	20	80
F76	F68	0.0192308	0.715992	1	1	1	0	same	0.64	NA	spongers	1	20	33	1	19	32
F76	F119	0	0.411855	1	1	1	0	same	1.41	NA	spongers	0	20	22	0	20	22
F76	F69	NA	NA	0	0	0	0	different	10.41	NA	different	NA	20	48	0	20	48
F76	F70	NA	NA	0	0	0	0	different	10.86	NA	different	NA	20	15	0	20	15
F76	F71	NA	NA	1	1	1	0	NA	0.88	NA	spongers	NA	20	39	0	20	39
F76	F120	0	0.592129	0	0	0	0	same	8.24	NA	different	0	20	18	0	20	18
F76	F121	0	0.418714	0	1	0	0	NA	0.37	NA	different	0	20	10	0	20	10
F76	F72	0	0.652793	0	1	0	0	different	0.48	NA	different	0	20	34	0	20	34
F76	F73	0	0.371767	0	0	0	0	different	9.03	NA	different	0	20	123	0	20	123
F76	F122	NA	NA	1	1	1	0	NA	0.82	NA	spongers	NA	20	13	0	20	13
F76	F74	0	0.322539	0	0	0	0	different	9.79	NA	different	0	20	100	0	20	100
F76	F75	0	0.481578	0	0	0	0	same	8.01	NA	different	0	20	55	0	20	55
F5	F1	NA	NA	1	0	0	1	NA	5.51	NA	non-spongers	NA	36	24	0	36	24
F5	F2	NA	NA	1	1	0	1	different	0.16	0	non-spongers	NA	36	55	0	36	55
F5	F3	NA	NA	1	1	0	1	different	0.03	0.132	non-spongers	NA	36	68	0	36	68
F5	F4	NA	NA	1	1	0	1	same	0.17	0	non-spongers	NA	36	88	0	36	88
F5	F76	NA	NA	0	0	0	0	same	8.08	NA	different	NA	36	20	0	36	20
F5	F77	NA	NA	0	0	0	0	NA	6.72	NA	different	NA	36	13	0	36	13
F5	F6	NA	NA	1	0	0	1	different	5.57	0.261	non-spongers	NA	36	18	0	36	18
F5	F7	0	0.324182	1	1	0	1	NA	3.35	NA	non-spongers	0	36	48	0	36	48
F5	F8	NA	NA	0	0	0	0	same	8.55	0	different	NA	36	57	0	36	57
F5	F9	NA	NA	1	0	0	1	NA	7.48	NA	non-spongers	NA	36	20	0	36	20
F5	F78	NA	NA	0	0	0	0	NA	6.94	NA	different	NA	36	21	0	36	21
F5	F79	NA	NA	1	1	0	1	NA	0.15	NA	non-spongers	NA	36	16	0	36	16
F5	F80	NA	NA	0	0	0	0	NA	6.79	NA	different	NA	36	11	0	36	11
F5	F10	0	0.257215	1	1	0	1	different	2.16	0	non-spongers	0	36	36	0	36	36
F5	F11	NA	NA	1	1	0	1	same	1.17	0.0309	non-spongers	NA	36	93	0	36	93
F5	F81	NA	NA	1	1	0	1	NA	0.21	NA	non-spongers	NA	36	18	0	36	18
F5	F82	NA	NA	0	0	0	0	NA	8.32	NA	different	NA	36	42	0	36	42
F5	F83	NA	NA	0	0	0	0	same	7.57	0.0231	different	NA	36	14	0	36	14
F5	F12	0.0188679	0.572154	1	1	0	1	NA	0.36	NA	non-spongers	1	36	26	1	35	25
F5	F13	NA	NA	1	0	0	1	NA	5.5	0.1309	non-spongers	NA	36	12	1	35	11
F5	F14	NA	NA	1	1	0	1	same	1.57	0	non-spongers	NA	36	122	0	36	122
F5	F15	NA	NA	1	0	0	1	different	7.74	0	non-spongers	NA	36	27	0	36	27
F5	F84	NA	NA	1	1	0	1	NA	3.63	NA	non-spongers	NA	36	16	0	36	16
F5	F85	NA	NA	1	0	0	1	NA	7.44	NA	non-spongers	NA	36	10	0	36	10
F5	F86	NA	NA	0	0	0	0	same	7.25	0	different	NA	36	20	0	36	20
F5	F16	0	0.433214	1	1	0	1	same	2.62	0	non-spongers	0	36	15	0	36	15
F5	F87	NA	NA	1	1	0	1	NA	0.89	NA	non-spongers	NA	36	10	0	36	10
F5	F88	NA	NA	1	1	0	1	NA	3.22	NA	non-spongers	NA	36	36	0	36	36
F5	F89	NA	NA	0	0	0	0	same	9.48	0	different	NA	36	21	0	36	21
F5	F90	NA	NA	0	0	0	0	same	9.11	0.0679	different	NA	36	38	0	36	38
F5	F17	0	0.289348	1	1	0	1	NA	1.61	0.0626	non-spongers	0	36	68	0	36	68
F5	F18	0.03125	0.555898	1	1	0	1	same	0.57	0	non-spongers	1	36	37	2	34	35
F5	F19	NA	NA	1	1	0	1	same	0.77	0	non-spongers	NA	36	32	0	36	32
F5	F20	NA	NA	1	1	0	1	different	2.47	0.0965	non-spongers	NA	36	49	0	36	49
F5	F21	NA	NA	1	1	0	1	different	0.96	0	non-spongers	NA	36	56	0	36	56
F5	F22	0.0227273	0.346743	1	1	0	1	different	2.66	0.052	non-spongers	1	36	15	1	35	14
F5	F91	0	0.377935	0	1	0	0	same	3.97	NA	different	0	36	47	0	36	47
F5	F23	0	0.284302	0	0	0	0	same	5.68	0.0759	different	0	36	28	0	36	28
F5	F24	0.012987	0.544012	1	1	0	1	same	0.52	0.0101	non-spongers	1	36	49	1	35	48
F5	F92	NA	NA	0	0	0	0	same	7.7	0	different	NA	36	35	0	36	35
F5	F25	0	0.261771	1	1	0	1	NA	1.88	NA	non-spongers	0	36	58	0	36	58
F5	F93	NA	NA	0	0	0	0	NA	8.94	NA	different	NA	36	14	0	36	14
F5	F94	NA	NA	0	0	0	0	NA	7.55	NA	different	NA	36	21	0	36	21
F5	F95	NA	NA	1	1	0	1	same	0.49	0.1964	non-spongers	NA	36	10	0	36	10
F5	F26	NA	NA	0	0	0	0	same	8.32	0	different	NA	36	34	0	36	34
F5	F27	NA	NA	1	0	0	1	same	7.44	0.0286	non-spongers	NA	36	29	0	36	29
F5	F28	NA	NA	0	0	0	0	same	7.1	0.0173	different	NA	36	23	0	36	23
F5	F96	NA	NA	1	1	0	1	NA	2.29	NA	non-spongers	NA	36	28	0	36	28
F5	F97	NA	NA	1	1	0	1	different	0.23	0.1055	non-spongers	NA	36	10	0	36	10
F5	F98	NA	NA	0	0	0	0	NA	8.21	NA	different	NA	36	24	0	36	24
F5	F99	NA	NA	1	0	0	1	NA	6.16	NA	non-spongers	NA	36	27	0	36	27
F5	F29	NA	NA	1	0	0	1	NA	7.15	NA	non-spongers	NA	36	20	0	36	20
F5	F100	0.0243902	0.26837	1	1	0	1	NA	1.22	0.0778	non-spongers	1	36	11	1	35	10
F5	F30	NA	NA	1	1	0	1	different	1.09	0	non-spongers	NA	36	52	0	36	52
F5	F31	0	0.301469	1	1	0	1	different	1.84	0	non-spongers	0	36	73	0	36	73
F5	F101	NA	NA	1	0	0	1	same	8.24	NA	non-spongers	NA	36	8	0	36	8
F5	F32	NA	NA	0	0	0	0	same	8.29	0	different	NA	36	34	0	36	34
F5	F102	NA	NA	1	1	0	1	NA	1.63	NA	non-spongers	NA	36	21	0	36	21
F5	F33	NA	NA	1	1	0	1	different	1.37	0	non-spongers	NA	36	126	0	36	126
F5	F34	NA	NA	1	1	0	1	different	2.97	0.2995	non-spongers	NA	36	30	0	36	30
F5	F103	0.0217391	0.80555	1	1	0	1	NA	0.44	NA	non-spongers	1	36	17	1	35	16
F5	F104	0	0.299347	1	1	0	1	NA	1.93	NA	non-spongers	0	36	23	0	36	23
F5	F35	NA	NA	1	0	0	1	same	8.22	0	non-spongers	NA	36	58	0	36	58
F5	F36	0.015625	0.430487	1	1	0	1	NA	2.07	NA	non-spongers	1	36	40	1	35	39
F5	F37	NA	NA	0	0	0	0	same	7.97	0	different	NA	36	31	0	36	31
F5	F38	NA	NA	1	0	0	1	same	7.4	0.1133	non-spongers	NA	36	61	0	36	61
F5	F39	NA	NA	0	0	0	0	same	7.88	0.0277	different	NA	36	23	0	36	23
F5	F105	NA	NA	1	0	0	1	different	8.08	0.0307	non-spongers	NA	36	18	0	36	18
F5	F40	NA	NA	1	1	0	1	different	2.55	0.2378	non-spongers	NA	36	79	0	36	79
F5	F41	NA	NA	0	0	0	0	same	7.68	0.0108	different	NA	36	59	0	36	59
F5	F42	NA	NA	1	0	0	1	NA	5.55	NA	non-spongers	NA	36	14	0	36	14
F5	F43	NA	NA	1	1	0	1	NA	1.79	NA	non-spongers	NA	36	26	0	36	26
F5	F44	NA	NA	0	0	0	0	same	8.43	0	different	NA	36	20	0	36	20
F5	F45	NA	NA	1	0	0	1	same	7.69	0.0251	non-spongers	NA	36	74	0	36	74
F5	F106	NA	NA	0	0	0	0	NA	8.72	NA	different	NA	36	12	0	36	12
F5	F107	0	0.382898	1	1	0	1	same	1.56	0	non-spongers	0	36	21	0	36	21
F5	F46	NA	NA	0	0	0	0	same	6.47	0.2618	different	NA	36	68	0	36	68
F5	F47	NA	NA	1	0	0	1	different	8.24	0.0531	non-spongers	NA	36	21	0	36	21
F5	F108	NA	NA	1	1	0	1	same	2.04	0.0451	non-spongers	NA	36	31	0	36	31
F5	F48	NA	NA	1	0	0	1	NA	8.07	0	non-spongers	NA	36	26	0	36	26
F5	F49	0.131579	0.749583	1	1	0	1	NA	0.7	NA	non-spongers	1	36	12	5	31	7
F5	F50	NA	NA	1	0	0	1	different	6.86	0.0293	non-spongers	NA	36	36	0	36	36
F5	F51	NA	NA	1	1	0	1	different	0.11	0	non-spongers	NA	36	93	0	36	93
F5	F52	0.150685	0.588985	1	1	0	1	same	0.08	0.5823	non-spongers	1	36	56	11	25	45
F5	F53	0.047619	0.50787	1	1	0	1	same	0.64	0.1571	non-spongers	1	36	38	3	33	35
F5	F54	NA	NA	1	0	0	1	different	6.23	0.0555	non-spongers	NA	36	90	0	36	90
F5	F55	NA	NA	1	0	0	1	NA	7.6	NA	non-spongers	NA	36	27	0	36	27
F5	F109	NA	NA	0	0	0	0	same	8.95	0	different	NA	36	25	0	36	25
F5	F110	NA	NA	1	1	0	1	NA	2.9	NA	non-spongers	NA	36	11	0	36	11
F5	F56	NA	NA	1	1	0	1	different	1.18	0.1292	non-spongers	NA	36	113	0	36	113
F5	F57	0	0.453906	1	1	0	1	same	1.16	0	non-spongers	0	36	70	0	36	70
F5	F58	NA	NA	1	0	0	1	different	6.4	0.1059	non-spongers	NA	36	11	0	36	11
F5	F111	NA	NA	1	1	0	1	different	0.77	0	non-spongers	NA	36	34	0	36	34
F5	F59	NA	NA	1	0	0	1	same	8.19	0	non-spongers	NA	36	43	0	36	43
F5	F60	NA	NA	1	1	0	1	different	0.18	0	non-spongers	NA	36	86	0	36	86
F5	F61	NA	NA	0	0	0	0	same	7.56	0	different	NA	36	41	0	36	41
F5	F112	NA	NA	1	1	0	1	different	0.56	NA	non-spongers	NA	36	18	0	36	18
F5	F62	NA	NA	1	0	0	1	different	6.42	0.1383	non-spongers	NA	36	10	0	36	10
F5	F113	NA	NA	0	0	0	0	same	9.38	0.0053	different	NA	36	11	0	36	11
F5	F63	NA	NA	0	0	0	0	same	5.73	0	different	NA	36	34	0	36	34
F5	F64	0.0172414	0.668086	1	1	0	1	NA	2.36	NA	non-spongers	1	36	31	1	35	30
F5	F114	NA	NA	1	1	0	1	NA	2.88	NA	non-spongers	NA	36	10	0	36	10
F5	F65	NA	NA	1	1	0	1	different	3.19	0.107	non-spongers	NA	36	63	0	36	63
F5	F66	NA	NA	1	1	0	1	different	1.63	0.1444	non-spongers	NA	36	41	0	36	41
F5	F67	0	0.250579	1	1	0	1	NA	0.41	NA	non-spongers	0	36	81	0	36	81
F5	F115	NA	NA	0	0	0	0	same	7.62	0	different	NA	36	15	0	36	15
F5	F116	NA	NA	1	1	0	1	different	0.87	0	non-spongers	NA	36	24	0	36	24
F5	F117	NA	NA	1	0	0	1	NA	8	NA	non-spongers	NA	36	14	0	36	14
F5	F118	NA	NA	0	0	0	0	same	5.68	0	different	NA	36	80	0	36	80
F5	F68	NA	NA	0	0	0	0	same	8.72	0.04	different	NA	36	33	0	36	33
F5	F119	NA	NA	0	0	0	0	same	6.67	0	different	NA	36	22	0	36	22
F5	F69	0.0410959	0.560392	1	1	0	1	different	2.33	0.0816	non-spongers	1	36	48	3	33	45
F5	F70	0	0.328305	1	1	0	1	different	2.78	0	non-spongers	0	36	15	0	36	15
F5	F71	NA	NA	0	0	0	0	NA	7.2	NA	different	NA	36	39	0	36	39
F5	F120	NA	NA	1	1	0	1	same	0.16	0	non-spongers	NA	36	18	0	36	18
F5	F121	NA	NA	1	0	0	1	NA	7.71	NA	non-spongers	NA	36	10	0	36	10
F5	F72	NA	NA	1	0	0	1	different	7.6	0.0516	non-spongers	NA	36	34	0	36	34
F5	F73	NA	NA	1	1	0	1	different	0.95	0	non-spongers	NA	36	123	0	36	123
F5	F122	NA	NA	0	0	0	0	NA	7.26	NA	different	NA	36	13	0	36	13
F5	F74	NA	NA	1	1	0	1	different	1.71	0	non-spongers	NA	36	100	0	36	100
F5	F75	NA	NA	1	1	0	1	same	0.07	0	non-spongers	NA	36	55	0	36	55
F77	F1	0	0.273125	0	1	0	0	NA	1.21	NA	different	0	13	24	0	13	24
F77	F2	0	0.407229	0	0	0	0	NA	6.88	NA	different	0	13	55	0	13	55
F77	F3	0	0.353418	0	0	0	0	NA	6.75	NA	different	0	13	68	0	13	68
F77	F4	0	0.250222	0	0	0	0	NA	6.89	NA	different	0	13	88	0	13	88
F77	F76	0	0.546985	1	1	1	0	NA	1.36	NA	spongers	0	13	20	0	13	20
F77	F5	NA	NA	0	0	0	0	NA	6.72	NA	different	NA	13	36	0	13	36
F77	F6	0	0.62083	0	1	0	0	NA	1.15	NA	different	0	13	18	0	13	18
F77	F7	0	0.332957	0	0	0	0	NA	10.07	NA	different	0	13	48	0	13	48
F77	F8	0	0.262919	1	1	1	0	NA	1.83	NA	spongers	0	13	57	0	13	57
F77	F9	0	0.644236	0	1	0	0	NA	0.76	NA	different	0	13	20	0	13	20
F77	F78	NA	NA	1	1	1	0	NA	0.22	NA	spongers	NA	13	21	0	13	21
F77	F79	0	0.302564	0	0	0	0	NA	6.57	NA	different	0	13	16	0	13	16
F77	F80	NA	NA	1	1	1	0	NA	0.07	NA	spongers	NA	13	11	0	13	11
F77	F10	NA	NA	0	0	0	0	NA	8.88	NA	different	NA	13	36	0	13	36
F77	F11	NA	NA	0	0	0	0	NA	7.89	NA	different	NA	13	93	0	13	93
F77	F81	0	0.302777	0	0	0	0	NA	6.51	NA	different	0	13	18	0	13	18
F77	F82	0	0.321046	1	1	1	0	NA	1.6	NA	spongers	0	13	42	0	13	42
F77	F83	NA	NA	1	1	1	0	NA	0.85	NA	spongers	NA	13	14	0	13	14
F77	F12	NA	NA	0	0	0	0	NA	6.36	NA	different	NA	13	26	0	13	26
F77	F13	0	0.589212	0	1	0	0	NA	1.22	NA	different	0	13	12	0	13	12
F77	F14	NA	NA	0	0	0	0	NA	8.29	NA	different	NA	13	122	0	13	122
F77	F15	0	0.47685	0	1	0	0	NA	1.02	NA	different	0	13	27	0	13	27
F77	F84	NA	NA	0	0	0	0	NA	3.09	NA	different	NA	13	16	0	13	16
F77	F85	0	0.524925	0	1	0	0	NA	0.72	NA	different	0	13	10	0	13	10
F77	F86	NA	NA	1	1	1	0	NA	0.53	NA	spongers	NA	13	20	0	13	20
F77	F16	NA	NA	0	0	0	0	NA	9.34	NA	different	NA	13	15	0	13	15
F77	F87	NA	NA	0	0	0	0	NA	7.61	NA	different	NA	13	10	0	13	10
F77	F88	NA	NA	0	0	0	0	NA	3.5	NA	different	NA	13	36	0	13	36
F77	F89	0	0.335635	1	1	1	0	NA	2.76	NA	spongers	0	13	21	0	13	21
F77	F90	0	0.497757	1	1	1	0	NA	2.39	NA	spongers	0	13	38	0	13	38
F77	F17	0	0.423942	0	0	0	0	NA	8.33	NA	different	0	13	68	0	13	68
F77	F18	NA	NA	0	0	0	0	NA	6.15	NA	different	NA	13	37	0	13	37
F77	F19	0	0.396512	0	0	0	0	NA	7.49	NA	different	0	13	32	0	13	32
F77	F20	0	0.338949	0	0	0	0	NA	9.19	NA	different	0	13	49	0	13	49
F77	F21	0	0.355802	0	0	0	0	NA	5.76	NA	different	0	13	56	0	13	56
F77	F22	NA	NA	0	0	0	0	NA	9.38	NA	different	NA	13	15	0	13	15
F77	F91	NA	NA	1	0	1	0	NA	2.75	NA	spongers	NA	13	47	0	13	47
F77	F23	0	0.582952	1	1	1	0	NA	1.04	NA	spongers	0	13	28	0	13	28
F77	F24	NA	NA	0	0	0	0	NA	6.2	NA	different	NA	13	49	0	13	49
F77	F92	0	0.370823	1	1	1	0	NA	0.98	NA	spongers	0	13	35	0	13	35
F77	F25	0	0.391901	0	0	0	0	NA	8.6	NA	different	0	13	58	0	13	58
F77	F93	NA	NA	1	1	1	0	NA	2.22	NA	spongers	NA	13	14	0	13	14
F77	F94	NA	NA	1	1	1	0	NA	0.83	NA	spongers	NA	13	21	0	13	21
F77	F95	0	0.633883	0	0	0	0	NA	6.23	NA	different	0	13	10	0	13	10
F77	F26	0	0.258241	1	1	1	0	NA	1.6	NA	spongers	0	13	34	0	13	34
F77	F27	0	0.678996	0	1	0	0	NA	0.72	NA	different	0	13	29	0	13	29
F77	F28	NA	NA	1	1	1	0	NA	0.38	NA	spongers	NA	13	23	0	13	23
F77	F96	0	0.273763	0	0	0	0	NA	4.43	NA	different	0	13	28	0	13	28
F77	F97	0	0.505025	0	0	0	0	NA	6.49	NA	different	0	13	10	0	13	10
F77	F98	0	0.632071	1	1	1	0	NA	1.49	NA	spongers	0	13	24	0	13	24
F77	F99	0	0.279261	0	1	0	0	NA	0.56	NA	different	0	13	27	0	13	27
F77	F29	0	0.670212	0	1	0	0	NA	0.43	NA	different	0	13	20	0	13	20
F77	F100	NA	NA	0	0	0	0	NA	7.94	NA	different	NA	13	11	0	13	11
F77	F30	NA	NA	0	0	0	0	NA	5.63	NA	different	NA	13	52	0	13	52
F77	F31	0	0.408966	0	0	0	0	NA	8.56	NA	different	0	13	73	0	13	73
F77	F101	0	0.480504	0	1	0	0	NA	1.52	NA	different	0	13	8	0	13	8
F77	F32	0.0681818	0.596549	1	1	1	0	NA	1.57	NA	spongers	1	13	34	3	10	31
F77	F102	NA	NA	0	0	0	0	NA	8.35	NA	different	NA	13	21	0	13	21
F77	F33	0	0.27258	0	0	0	0	NA	8.09	NA	different	0	13	126	0	13	126
F77	F34	0	0.345471	0	0	0	0	NA	3.75	NA	different	0	13	30	0	13	30
F77	F103	NA	NA	0	0	0	0	NA	6.28	NA	different	NA	13	17	0	13	17
F77	F104	NA	NA	0	0	0	0	NA	4.79	NA	different	NA	13	23	0	13	23
F77	F35	0.0142857	0.392203	0	1	0	0	NA	1.5	NA	different	1	13	58	1	12	57
F77	F36	0	0.259606	0	0	0	0	NA	8.79	NA	different	0	13	40	0	13	40
F77	F37	0.0232558	0.646303	1	1	1	0	NA	1.25	NA	spongers	1	13	31	1	12	30
F77	F38	0	0.572562	0	1	0	0	NA	0.68	NA	different	0	13	61	0	13	61
F77	F39	0	0.66168	1	1	1	0	NA	1.16	NA	spongers	0	13	23	0	13	23
F77	F105	0	0.283399	0	1	0	0	NA	1.36	NA	different	0	13	18	0	13	18
F77	F40	0	0.285142	0	0	0	0	NA	9.27	NA	different	0	13	79	0	13	79
F77	F41	0.0140845	0.421458	1	1	1	0	NA	0.96	NA	spongers	1	13	59	1	12	58
F77	F42	0	0.540101	0	1	0	0	NA	1.17	NA	different	0	13	14	0	13	14
F77	F43	0	0.265907	0	0	0	0	NA	8.51	NA	different	0	13	26	0	13	26
F77	F44	NA	NA	1	1	1	0	NA	1.71	NA	spongers	NA	13	20	0	13	20
F77	F45	0.0116279	0.371532	0	1	0	0	NA	0.97	NA	different	1	13	74	1	12	73
F77	F106	NA	NA	1	1	1	0	NA	2	NA	spongers	NA	13	12	0	13	12
F77	F107	NA	NA	0	0	0	0	NA	5.16	NA	different	NA	13	21	0	13	21
F77	F46	0	0.29425	1	1	1	0	NA	0.25	NA	spongers	0	13	68	0	13	68
F77	F47	NA	NA	0	1	0	0	NA	1.52	NA	different	NA	13	21	0	13	21
F77	F108	0	0.318108	0	0	0	0	NA	4.68	NA	different	0	13	31	0	13	31
F77	F48	0	0.416153	0	1	0	0	NA	1.35	NA	different	0	13	26	0	13	26
F77	F49	NA	NA	0	0	0	0	NA	7.42	NA	different	NA	13	12	0	13	12
F77	F50	0	0.535159	0	1	0	0	NA	0.14	NA	different	0	13	36	0	13	36
F77	F51	0.00961539	0.440956	0	0	0	0	NA	6.61	NA	different	1	13	93	1	12	92
F77	F52	NA	NA	0	0	0	0	NA	6.8	NA	different	NA	13	56	0	13	56
F77	F53	NA	NA	0	0	0	0	NA	6.08	NA	different	NA	13	38	0	13	38
F77	F54	0	0.29801	0	1	0	0	NA	0.49	NA	different	0	13	90	0	13	90
F77	F55	0	0.253024	0	1	0	0	NA	0.88	NA	different	0	13	27	0	13	27
F77	F109	0	0.53058	1	1	1	0	NA	2.23	NA	spongers	0	13	25	0	13	25
F77	F110	0	0.320509	0	0	0	0	NA	3.82	NA	different	0	13	11	0	13	11
F77	F56	0	0.286612	0	0	0	0	NA	7.9	NA	different	0	13	113	0	13	113
F77	F57	NA	NA	0	0	0	0	NA	5.56	NA	different	NA	13	70	0	13	70
F77	F58	0	0.651214	0	1	0	0	NA	0.32	NA	different	0	13	11	0	13	11
F77	F111	NA	NA	0	0	0	0	NA	7.49	NA	different	NA	13	34	0	13	34
F77	F59	0	0.541108	0	1	0	0	NA	1.47	NA	different	0	13	43	0	13	43
F77	F60	0	0.2626	0	0	0	0	NA	6.54	NA	different	0	13	86	0	13	86
F77	F61	0	0.258397	1	1	1	0	NA	0.84	NA	spongers	0	13	41	0	13	41
F77	F112	NA	NA	0	0	0	0	NA	6.16	NA	different	NA	13	18	0	13	18
F77	F62	0	0.498897	0	1	0	0	NA	0.3	NA	different	0	13	10	0	13	10
F77	F113	0	0.445695	1	1	1	0	NA	2.66	NA	spongers	0	13	11	0	13	11
F77	F63	0	0.382092	1	1	1	0	NA	0.99	NA	spongers	0	13	34	0	13	34
F77	F64	NA	NA	0	0	0	0	NA	9.08	NA	different	NA	13	31	0	13	31
F77	F114	NA	NA	0	0	0	0	NA	3.84	NA	different	NA	13	10	0	13	10
F77	F65	NA	NA	0	0	0	0	NA	9.91	NA	different	NA	13	63	0	13	63
F77	F66	0	0.336989	0	0	0	0	NA	8.35	NA	different	0	13	41	0	13	41
F77	F67	0	0.400625	0	0	0	0	NA	6.31	NA	different	0	13	81	0	13	81
F77	F115	0	0.37847	1	1	1	0	NA	0.9	NA	spongers	0	13	15	0	13	15
F77	F116	NA	NA	0	0	0	0	NA	7.59	NA	different	NA	13	24	0	13	24
F77	F117	0	0.38317	0	1	0	0	NA	1.28	NA	different	0	13	14	0	13	14
F77	F118	NA	NA	1	1	1	0	NA	1.04	NA	spongers	NA	13	80	0	13	80
F77	F68	0.0222222	0.594098	1	1	1	0	NA	2	NA	spongers	1	13	33	1	12	32
F77	F119	0	0.455416	1	1	1	0	NA	0.05	NA	spongers	0	13	22	0	13	22
F77	F69	NA	NA	0	0	0	0	NA	9.05	NA	different	NA	13	48	0	13	48
F77	F70	0	0.466352	0	0	0	0	NA	9.5	NA	different	0	13	15	0	13	15
F77	F71	0	0.294435	1	1	1	0	NA	0.48	NA	spongers	0	13	39	0	13	39
F77	F120	0	0.60979	0	0	0	0	NA	6.88	NA	different	0	13	18	0	13	18
F77	F121	0	0.520269	0	1	0	0	NA	0.99	NA	different	0	13	10	0	13	10
F77	F72	0	0.673173	0	1	0	0	NA	0.88	NA	different	0	13	34	0	13	34
F77	F73	0	0.304055	0	0	0	0	NA	7.67	NA	different	0	13	123	0	13	123
F77	F122	NA	NA	1	1	1	0	NA	0.54	NA	spongers	NA	13	13	0	13	13
F77	F74	NA	NA	0	0	0	0	NA	8.43	NA	different	NA	13	100	0	13	100
F77	F75	0	0.497935	0	0	0	0	NA	6.65	NA	different	0	13	55	0	13	55
F6	F1	0	0.252068	1	1	0	1	NA	0.06	NA	non-spongers	0	18	24	0	18	24
F6	F2	0	0.361607	1	0	0	1	same	5.73	0.0582	non-spongers	0	18	55	0	18	55
F6	F3	0	0.380679	1	0	0	1	same	5.6	0	non-spongers	0	18	68	0	18	68
F6	F4	0	0.25968	1	0	0	1	different	5.74	0.1315	non-spongers	0	18	88	0	18	88
F6	F76	0	0.494631	0	1	0	0	different	2.51	NA	different	0	18	20	0	18	20
F6	F5	NA	NA	1	0	0	1	different	5.57	0.261	non-spongers	NA	18	36	0	18	36
F6	F77	0	0.62083	0	1	0	0	NA	1.15	NA	different	0	18	13	0	18	13
F6	F7	0	0.350941	1	0	0	1	NA	8.92	NA	non-spongers	0	18	48	0	18	48
F6	F8	NA	NA	0	1	0	0	different	2.98	0	different	NA	18	57	0	18	57
F6	F9	0	0.619519	1	1	0	1	NA	1.91	NA	non-spongers	0	18	20	0	18	20
F6	F78	NA	NA	0	1	0	0	NA	1.37	NA	different	NA	18	21	0	18	21
F6	F79	0	0.267991	1	0	0	1	NA	5.42	NA	non-spongers	0	18	16	0	18	16
F6	F80	NA	NA	0	1	0	0	NA	1.22	NA	different	NA	18	11	0	18	11
F6	F10	0	0.260282	1	0	0	1	same	7.73	0	non-spongers	0	18	36	0	18	36
F6	F11	NA	NA	1	0	0	1	different	6.74	0	non-spongers	NA	18	93	0	18	93
F6	F81	0	0.294059	1	0	0	1	NA	5.36	NA	non-spongers	0	18	18	0	18	18
F6	F82	NA	NA	0	1	0	0	NA	2.75	NA	different	NA	18	42	0	18	42
F6	F83	NA	NA	0	1	0	0	different	2	0	different	NA	18	14	0	18	14
F6	F12	NA	NA	1	0	0	1	NA	5.21	NA	non-spongers	NA	18	26	0	18	26
F6	F13	0.0714286	0.66929	1	1	0	1	NA	0.07	0	non-spongers	1	18	12	2	16	10
F6	F14	NA	NA	1	0	0	1	different	7.14	0	non-spongers	NA	18	122	0	18	122
F6	F15	0	0.429738	1	1	0	1	different	2.17	0	non-spongers	0	18	27	0	18	27
F6	F84	NA	NA	1	0	0	1	NA	1.94	NA	non-spongers	NA	18	16	0	18	16
F6	F85	0	0.564292	1	1	0	1	NA	1.87	NA	non-spongers	0	18	10	0	18	10
F6	F86	NA	NA	0	1	0	0	different	1.68	0	different	NA	18	20	0	18	20
F6	F16	NA	NA	1	0	0	1	different	8.19	0	non-spongers	NA	18	15	0	18	15
F6	F87	NA	NA	1	0	0	1	NA	6.46	NA	non-spongers	NA	18	10	0	18	10
F6	F88	NA	NA	1	0	0	1	NA	2.35	NA	non-spongers	NA	18	36	0	18	36
F6	F89	0	0.337549	0	1	0	0	different	3.91	0	different	0	18	21	0	18	21
F6	F90	0	0.405176	0	1	0	0	different	3.54	0	different	0	18	38	0	18	38
F6	F17	0	0.3833	1	0	0	1	NA	7.18	0	non-spongers	0	18	68	0	18	68
F6	F18	NA	NA	1	0	0	1	different	5	0.0533	non-spongers	NA	18	37	0	18	37
F6	F19	0	0.333966	1	0	0	1	different	6.34	0.1338	non-spongers	0	18	32	0	18	32
F6	F20	0	0.31923	1	0	0	1	same	8.04	0	non-spongers	0	18	49	0	18	49
F6	F21	0	0.36308	1	0	0	1	same	4.61	0	non-spongers	0	18	56	0	18	56
F6	F22	0	0.284767	1	0	0	1	different	8.23	0	non-spongers	0	18	15	0	18	15
F6	F91	NA	NA	0	0	0	0	different	1.6	NA	different	NA	18	47	0	18	47
F6	F23	0	0.559187	0	1	0	0	different	0.11	0	different	0	18	28	0	18	28
F6	F24	NA	NA	1	0	0	1	different	5.05	0	non-spongers	NA	18	49	0	18	49
F6	F92	0	0.305695	0	1	0	0	different	2.13	0	different	0	18	35	0	18	35
F6	F25	0	0.359343	1	0	0	1	NA	7.45	NA	non-spongers	0	18	58	0	18	58
F6	F93	NA	NA	0	1	0	0	NA	3.37	NA	different	NA	18	14	0	18	14
F6	F94	NA	NA	0	1	0	0	NA	1.98	NA	different	NA	18	21	0	18	21
F6	F95	0	0.69257	1	0	0	1	different	5.08	0	non-spongers	0	18	10	0	18	10
F6	F26	NA	NA	0	1	0	0	different	2.75	0	different	NA	18	34	0	18	34
F6	F27	0.0444444	0.616158	1	1	0	1	different	1.87	0	non-spongers	1	18	29	2	16	27
F6	F28	NA	NA	0	1	0	0	different	1.53	0	different	NA	18	23	0	18	23
F6	F96	NA	NA	1	0	0	1	NA	3.28	NA	non-spongers	NA	18	28	0	18	28
F6	F97	0	0.4911	1	0	0	1	same	5.34	0	non-spongers	0	18	10	0	18	10
F6	F98	0	0.55534	0	1	0	0	NA	2.64	NA	different	0	18	24	0	18	24
F6	F99	NA	NA	1	1	0	1	NA	0.59	NA	non-spongers	NA	18	27	0	18	27
F6	F29	0.0277778	0.586528	1	1	0	1	NA	1.58	NA	non-spongers	1	18	20	1	17	19
F6	F100	NA	NA	1	0	0	1	NA	6.79	0.091	non-spongers	NA	18	11	0	18	11
F6	F30	NA	NA	1	0	0	1	same	4.48	0	non-spongers	NA	18	52	0	18	52
F6	F31	0	0.396436	1	0	0	1	different	7.41	0	non-spongers	0	18	73	0	18	73
F6	F101	0	0.491845	1	1	0	1	different	2.67	NA	non-spongers	0	18	8	0	18	8
F6	F32	0	0.486813	0	1	0	0	different	2.72	0	different	0	18	34	0	18	34
F6	F102	NA	NA	1	0	0	1	NA	7.2	NA	non-spongers	NA	18	21	0	18	21
F6	F33	0	0.307696	1	0	0	1	different	6.94	0	non-spongers	0	18	126	0	18	126
F6	F34	0.0212766	0.339999	1	0	0	1	same	2.6	0	non-spongers	1	18	30	1	17	29
F6	F103	NA	NA	1	0	0	1	NA	5.13	NA	non-spongers	NA	18	17	0	18	17
F6	F104	NA	NA	1	0	0	1	NA	3.64	NA	non-spongers	NA	18	23	0	18	23
F6	F35	0	0.338157	1	1	0	1	different	2.65	0	non-spongers	0	18	58	0	18	58
F6	F36	0	0.345185	1	0	0	1	NA	7.64	NA	non-spongers	0	18	40	0	18	40
F6	F37	0	0.580917	0	1	0	0	different	2.4	0	different	0	18	31	0	18	31
F6	F38	0.025974	0.527807	1	1	0	1	different	1.83	0	non-spongers	1	18	61	2	16	59
F6	F39	0	0.471944	0	1	0	0	different	2.31	0	different	0	18	23	0	18	23
F6	F105	NA	NA	1	1	0	1	same	2.51	0	non-spongers	NA	18	18	0	18	18
F6	F40	0	0.292015	1	0	0	1	same	8.12	0	non-spongers	0	18	79	0	18	79
F6	F41	0	0.386305	0	1	0	0	different	2.11	0	different	0	18	59	0	18	59
F6	F42	0.28	0.66678	1	1	0	1	NA	0.02	NA	non-spongers	1	18	14	7	11	7
F6	F43	0	0.251648	1	0	0	1	NA	7.36	NA	non-spongers	0	18	26	0	18	26
F6	F44	NA	NA	0	1	0	0	different	2.86	0	different	NA	18	20	0	18	20
F6	F45	0.010989	0.329104	1	1	0	1	different	2.12	0	non-spongers	1	18	74	1	17	73
F6	F106	NA	NA	0	1	0	0	NA	3.15	NA	different	NA	18	12	0	18	12
F6	F107	NA	NA	1	0	0	1	different	4.01	0	non-spongers	NA	18	21	0	18	21
F6	F46	0	0.294861	0	1	0	0	different	0.9	0.0189	different	0	18	68	0	18	68
F6	F47	NA	NA	1	1	0	1	different	2.67	0	non-spongers	NA	18	21	0	18	21
F6	F108	0	0.274739	1	0	0	1	different	3.53	0.1243	non-spongers	0	18	31	0	18	31
F6	F48	0	0.390824	1	1	0	1	NA	2.5	0	non-spongers	0	18	26	0	18	26
F6	F49	NA	NA	1	0	0	1	NA	6.27	NA	non-spongers	NA	18	12	0	18	12
F6	F50	0.0192308	0.478897	1	1	0	1	different	1.29	0.0993	non-spongers	1	18	36	1	17	35
F6	F51	0	0.441589	1	0	0	1	same	5.46	0	non-spongers	0	18	93	0	18	93
F6	F52	NA	NA	1	0	0	1	different	5.65	0	non-spongers	NA	18	56	0	18	56
F6	F53	NA	NA	1	0	0	1	different	4.93	0	non-spongers	NA	18	38	0	18	38
F6	F54	0	0.270893	1	1	0	1	same	0.66	0	non-spongers	0	18	90	0	18	90
F6	F55	NA	NA	1	1	0	1	NA	2.03	NA	non-spongers	NA	18	27	0	18	27
F6	F109	0	0.527473	0	1	0	0	different	3.38	0	different	0	18	25	0	18	25
F6	F110	0	0.489877	1	0	0	1	NA	2.67	NA	non-spongers	0	18	11	0	18	11
F6	F56	0	0.33684	1	0	0	1	same	6.75	0.0498	non-spongers	0	18	113	0	18	113
F6	F57	0	0.272551	1	0	0	1	different	4.41	0	non-spongers	0	18	70	0	18	70
F6	F58	0.16	0.747735	1	1	0	1	same	0.83	0	non-spongers	1	18	11	4	14	7
F6	F111	NA	NA	1	0	0	1	same	6.34	0	non-spongers	NA	18	34	0	18	34
F6	F59	0	0.566522	1	1	0	1	different	2.62	0	non-spongers	0	18	43	0	18	43
F6	F60	0	0.302618	1	0	0	1	same	5.39	0	non-spongers	0	18	86	0	18	86
F6	F61	NA	NA	0	1	0	0	different	1.99	0	different	NA	18	41	0	18	41
F6	F112	NA	NA	1	0	0	1	same	5.01	NA	non-spongers	NA	18	18	0	18	18
F6	F62	0.12	0.561985	1	1	0	1	same	0.85	0	non-spongers	1	18	10	3	15	7
F6	F113	0	0.448468	0	1	0	0	different	3.81	0	different	0	18	11	0	18	11
F6	F63	0.02	0.386987	0	1	0	0	different	0.16	0	different	1	18	34	1	17	33
F6	F64	NA	NA	1	0	0	1	NA	7.93	NA	non-spongers	NA	18	31	0	18	31
F6	F114	NA	NA	1	0	0	1	NA	2.69	NA	non-spongers	NA	18	10	0	18	10
F6	F65	NA	NA	1	0	0	1	same	8.76	0	non-spongers	NA	18	63	0	18	63
F6	F66	0	0.341739	1	0	0	1	different	7.2	0	non-spongers	0	18	41	0	18	41
F6	F67	0	0.367407	1	0	0	1	NA	5.16	NA	non-spongers	0	18	81	0	18	81
F6	F115	0	0.337794	0	1	0	0	different	2.05	0	different	0	18	15	0	18	15
F6	F116	NA	NA	1	0	0	1	same	6.44	0	non-spongers	NA	18	24	0	18	24
F6	F117	0	0.39234	1	1	0	1	NA	2.43	NA	non-spongers	0	18	14	0	18	14
F6	F118	NA	NA	0	1	0	0	different	0.11	0	different	NA	18	80	0	18	80
F6	F68	0	0.474309	0	1	0	0	different	3.15	0	different	0	18	33	0	18	33
F6	F119	0	0.467748	0	1	0	0	different	1.1	0.0178	different	0	18	22	0	18	22
F6	F69	NA	NA	1	0	0	1	same	7.9	0	non-spongers	NA	18	48	0	18	48
F6	F70	0	0.391264	1	0	0	1	different	8.35	0.0877	non-spongers	0	18	15	0	18	15
F6	F71	0	0.270572	0	1	0	0	NA	1.63	NA	different	0	18	39	0	18	39
F6	F120	0	0.447654	1	0	0	1	different	5.73	0	non-spongers	0	18	18	0	18	18
F6	F121	0	0.572547	1	1	0	1	NA	2.14	NA	non-spongers	0	18	10	0	18	10
F6	F72	0	0.597668	1	1	0	1	different	2.03	0.3157	non-spongers	0	18	34	0	18	34
F6	F73	0	0.358867	1	0	0	1	same	6.52	0	non-spongers	0	18	123	0	18	123
F6	F122	NA	NA	0	1	0	0	NA	1.69	NA	different	NA	18	13	0	18	13
F6	F74	NA	NA	1	0	0	1	same	7.28	0	non-spongers	NA	18	100	0	18	100
F6	F75	0	0.556421	1	0	0	1	different	5.5	0	non-spongers	0	18	55	0	18	55
F7	F1	NA	NA	1	0	0	1	NA	8.86	NA	non-spongers	NA	48	24	0	48	24
F7	F2	0	0.538021	1	1	0	1	NA	3.19	NA	non-spongers	0	48	55	0	48	55
F7	F3	0	0.303462	1	1	0	1	NA	3.32	NA	non-spongers	0	48	68	0	48	68
F7	F4	0.00763359	0.55456	1	1	0	1	NA	3.18	NA	non-spongers	1	48	88	1	47	87
F7	F76	0	0.253618	0	0	0	0	NA	11.43	NA	different	0	48	20	0	48	20
F7	F5	0	0.324182	1	1	0	1	NA	3.35	NA	non-spongers	0	48	36	0	48	36
F7	F77	0	0.332957	0	0	0	0	NA	10.07	NA	different	0	48	13	0	48	13
F7	F6	0	0.350941	1	0	0	1	NA	8.92	NA	non-spongers	0	48	18	0	48	18
F7	F8	NA	NA	0	0	0	0	NA	11.9	NA	different	NA	48	57	0	48	57
F7	F9	0	0.339115	1	0	0	1	NA	10.83	NA	non-spongers	0	48	20	0	48	20
F7	F78	NA	NA	0	0	0	0	NA	10.29	NA	different	NA	48	21	0	48	21
F7	F79	0	0.405457	1	1	0	1	NA	3.5	NA	non-spongers	0	48	16	0	48	16
F7	F80	NA	NA	0	0	0	0	NA	10.14	NA	different	NA	48	11	0	48	11
F7	F10	0.0253165	0.506683	1	1	0	1	NA	1.19	NA	non-spongers	1	48	36	2	46	34
F7	F11	0	0.526521	1	1	0	1	NA	2.18	NA	non-spongers	0	48	93	0	48	93
F7	F81	0	0.533243	1	1	0	1	NA	3.56	NA	non-spongers	0	48	18	0	48	18
F7	F82	NA	NA	0	0	0	0	NA	11.67	NA	different	NA	48	42	0	48	42
F7	F83	NA	NA	0	0	0	0	NA	10.92	NA	different	NA	48	14	0	48	14
F7	F12	NA	NA	1	1	0	1	NA	3.71	NA	non-spongers	NA	48	26	0	48	26
F7	F13	0	0.312633	1	0	0	1	NA	8.85	NA	non-spongers	0	48	12	0	48	12
F7	F14	0.00609756	0.473827	1	1	0	1	NA	1.78	NA	non-spongers	1	48	122	1	47	121
F7	F15	0	0.258796	1	0	0	1	NA	11.09	NA	non-spongers	0	48	27	0	48	27
F7	F84	NA	NA	1	1	0	1	NA	6.98	NA	non-spongers	NA	48	16	0	48	16
F7	F85	0	0.349572	1	0	0	1	NA	10.79	NA	non-spongers	0	48	10	0	48	10
F7	F86	NA	NA	0	0	0	0	NA	10.6	NA	different	NA	48	20	0	48	20
F7	F16	0	0.438437	1	1	0	1	NA	0.73	NA	non-spongers	0	48	15	0	48	15
F7	F87	NA	NA	1	1	0	1	NA	2.46	NA	non-spongers	NA	48	10	0	48	10
F7	F88	NA	NA	1	1	0	1	NA	6.57	NA	non-spongers	NA	48	36	0	48	36
F7	F89	NA	NA	0	0	0	0	NA	12.83	NA	different	NA	48	21	0	48	21
F7	F90	NA	NA	0	0	0	0	NA	12.46	NA	different	NA	48	38	0	48	38
F7	F17	0.00909091	0.705332	1	1	0	1	NA	1.74	NA	non-spongers	1	48	68	1	47	67
F7	F18	0	0.269354	1	1	0	1	NA	3.92	NA	non-spongers	0	48	37	0	48	37
F7	F19	0	0.53639	1	1	0	1	NA	2.58	NA	non-spongers	0	48	32	0	48	32
F7	F20	0.0105263	0.61279	1	1	0	1	NA	0.88	NA	non-spongers	1	48	49	1	47	48
F7	F21	0	0.263472	1	1	0	1	NA	4.31	NA	non-spongers	0	48	56	0	48	56
F7	F22	0	0.659339	1	1	0	1	NA	0.69	NA	non-spongers	0	48	15	0	48	15
F7	F91	0	0.574535	0	1	0	0	NA	7.32	NA	different	0	48	47	0	48	47
F7	F23	0	0.445189	0	0	0	0	NA	9.03	NA	different	0	48	28	0	48	28
F7	F24	0	0.345812	1	1	0	1	NA	3.87	NA	non-spongers	0	48	49	0	48	49
F7	F92	NA	NA	0	0	0	0	NA	11.05	NA	different	NA	48	35	0	48	35
F7	F25	0.00990099	0.712859	1	1	0	1	NA	1.47	NA	non-spongers	1	48	58	1	47	57
F7	F93	NA	NA	0	0	0	0	NA	12.29	NA	different	NA	48	14	0	48	14
F7	F94	NA	NA	0	0	0	0	NA	10.9	NA	different	NA	48	21	0	48	21
F7	F95	0	0.475933	1	1	0	1	NA	3.84	NA	non-spongers	0	48	10	0	48	10
F7	F26	NA	NA	0	0	0	0	NA	11.67	NA	different	NA	48	34	0	48	34
F7	F27	0	0.256008	1	0	0	1	NA	10.79	NA	non-spongers	0	48	29	0	48	29
F7	F28	NA	NA	0	0	0	0	NA	10.45	NA	different	NA	48	23	0	48	23
F7	F96	0	0.512211	1	1	0	1	NA	5.64	NA	non-spongers	0	48	28	0	48	28
F7	F97	0	0.514336	1	1	0	1	NA	3.58	NA	non-spongers	0	48	10	0	48	10
F7	F98	NA	NA	0	0	0	0	NA	11.56	NA	different	NA	48	24	0	48	24
F7	F99	NA	NA	1	0	0	1	NA	9.51	NA	non-spongers	NA	48	27	0	48	27
F7	F29	0	0.287543	1	0	0	1	NA	10.5	NA	non-spongers	0	48	20	0	48	20
F7	F100	NA	NA	1	1	0	1	NA	2.13	NA	non-spongers	NA	48	11	0	48	11
F7	F30	NA	NA	1	1	0	1	NA	4.44	NA	non-spongers	NA	48	52	0	48	52
F7	F31	0	0.74817	1	1	0	1	NA	1.51	NA	non-spongers	0	48	73	0	48	73
F7	F101	NA	NA	1	0	0	1	NA	11.59	NA	non-spongers	NA	48	8	0	48	8
F7	F32	NA	NA	0	0	0	0	NA	11.64	NA	different	NA	48	34	0	48	34
F7	F102	NA	NA	1	1	0	1	NA	1.72	NA	non-spongers	NA	48	21	0	48	21
F7	F33	0	0.499861	1	1	0	1	NA	1.98	NA	non-spongers	0	48	126	0	48	126
F7	F34	0	0.286826	1	1	0	1	NA	6.32	NA	non-spongers	0	48	30	0	48	30
F7	F103	0	0.284744	1	1	0	1	NA	3.79	NA	non-spongers	0	48	17	0	48	17
F7	F104	0	0.441682	1	1	0	1	NA	5.28	NA	non-spongers	0	48	23	0	48	23
F7	F35	NA	NA	1	0	0	1	NA	11.57	NA	non-spongers	NA	48	58	0	48	58
F7	F36	0.0384615	0.708644	1	1	0	1	NA	1.28	NA	non-spongers	1	48	40	3	45	37
F7	F37	0	0.261796	0	0	0	0	NA	11.32	NA	different	0	48	31	0	48	31
F7	F38	0	0.252712	1	0	0	1	NA	10.75	NA	non-spongers	0	48	61	0	48	61
F7	F39	0	0.261491	0	0	0	0	NA	11.23	NA	different	0	48	23	0	48	23
F7	F105	NA	NA	1	0	0	1	NA	11.43	NA	non-spongers	NA	48	18	0	48	18
F7	F40	0.0420168	0.656451	1	1	0	1	NA	0.8	NA	non-spongers	1	48	79	5	43	74
F7	F41	NA	NA	0	0	0	0	NA	11.03	NA	different	NA	48	59	0	48	59
F7	F42	NA	NA	1	0	0	1	NA	8.9	NA	non-spongers	NA	48	14	0	48	14
F7	F43	0.0428571	0.60155	1	1	0	1	NA	1.56	NA	non-spongers	1	48	26	3	45	23
F7	F44	NA	NA	0	0	0	0	NA	11.78	NA	different	NA	48	20	0	48	20
F7	F45	NA	NA	1	0	0	1	NA	11.04	NA	non-spongers	NA	48	74	0	48	74
F7	F106	NA	NA	0	0	0	0	NA	12.07	NA	different	NA	48	12	0	48	12
F7	F107	NA	NA	1	1	0	1	NA	4.91	NA	non-spongers	NA	48	21	0	48	21
F7	F46	NA	NA	0	0	0	0	NA	9.82	NA	different	NA	48	68	0	48	68
F7	F47	NA	NA	1	0	0	1	NA	11.59	NA	non-spongers	NA	48	21	0	48	21
F7	F108	0	0.424083	1	1	0	1	NA	5.39	NA	non-spongers	0	48	31	0	48	31
F7	F48	NA	NA	1	0	0	1	NA	11.42	NA	non-spongers	NA	48	26	0	48	26
F7	F49	NA	NA	1	1	0	1	NA	2.65	NA	non-spongers	NA	48	12	0	48	12
F7	F50	0	0.257654	1	0	0	1	NA	10.21	NA	non-spongers	0	48	36	0	48	36
F7	F51	0	0.387848	1	1	0	1	NA	3.46	NA	non-spongers	0	48	93	0	48	93
F7	F52	0	0.51786	1	1	0	1	NA	3.27	NA	non-spongers	0	48	56	0	48	56
F7	F53	NA	NA	1	1	0	1	NA	3.99	NA	non-spongers	NA	48	38	0	48	38
F7	F54	NA	NA	1	0	0	1	NA	9.58	NA	non-spongers	NA	48	90	0	48	90
F7	F55	NA	NA	1	0	0	1	NA	10.95	NA	non-spongers	NA	48	27	0	48	27
F7	F109	NA	NA	0	0	0	0	NA	12.3	NA	different	NA	48	25	0	48	25
F7	F110	NA	NA	1	1	0	1	NA	6.25	NA	non-spongers	NA	48	11	0	48	11
F7	F56	0	0.534334	1	1	0	1	NA	2.17	NA	non-spongers	0	48	113	0	48	113
F7	F57	0.00943396	0.601765	1	1	0	1	NA	4.51	NA	non-spongers	1	48	70	1	47	69
F7	F58	NA	NA	1	0	0	1	NA	9.75	NA	non-spongers	NA	48	11	0	48	11
F7	F111	NA	NA	1	1	0	1	NA	2.58	NA	non-spongers	NA	48	34	0	48	34
F7	F59	0	0.261079	1	0	0	1	NA	11.54	NA	non-spongers	0	48	43	0	48	43
F7	F60	0	0.251118	1	1	0	1	NA	3.53	NA	non-spongers	0	48	86	0	48	86
F7	F61	NA	NA	0	0	0	0	NA	10.91	NA	different	NA	48	41	0	48	41
F7	F112	NA	NA	1	1	0	1	NA	3.91	NA	non-spongers	NA	48	18	0	48	18
F7	F62	NA	NA	1	0	0	1	NA	9.77	NA	non-spongers	NA	48	10	0	48	10
F7	F113	NA	NA	0	0	0	0	NA	12.73	NA	different	NA	48	11	0	48	11
F7	F63	NA	NA	0	0	0	0	NA	9.08	NA	different	NA	48	34	0	48	34
F7	F64	0	0.336621	1	1	0	1	NA	0.99	NA	non-spongers	0	48	31	0	48	31
F7	F114	NA	NA	1	1	0	1	NA	6.23	NA	non-spongers	NA	48	10	0	48	10
F7	F65	0.0384615	0.668181	1	1	0	1	NA	0.16	NA	non-spongers	1	48	63	4	44	59
F7	F66	0	0.673171	1	1	0	1	NA	1.72	NA	non-spongers	0	48	41	0	48	41
F7	F67	0	0.667064	1	1	0	1	NA	3.76	NA	non-spongers	0	48	81	0	48	81
F7	F115	NA	NA	0	0	0	0	NA	10.97	NA	different	NA	48	15	0	48	15
F7	F116	NA	NA	1	1	0	1	NA	2.48	NA	non-spongers	NA	48	24	0	48	24
F7	F117	NA	NA	1	0	0	1	NA	11.35	NA	non-spongers	NA	48	14	0	48	14
F7	F118	NA	NA	0	0	0	0	NA	9.03	NA	different	NA	48	80	0	48	80
F7	F68	NA	NA	0	0	0	0	NA	12.07	NA	different	NA	48	33	0	48	33
F7	F119	NA	NA	0	0	0	0	NA	10.02	NA	different	NA	48	22	0	48	22
F7	F69	0	0.540068	1	1	0	1	NA	1.02	NA	non-spongers	0	48	48	0	48	48
F7	F70	0	0.565662	1	1	0	1	NA	0.57	NA	non-spongers	0	48	15	0	48	15
F7	F71	NA	NA	0	0	0	0	NA	10.55	NA	different	NA	48	39	0	48	39
F7	F120	0	0.464418	1	1	0	1	NA	3.19	NA	non-spongers	0	48	18	0	48	18
F7	F121	0	0.273635	1	0	0	1	NA	11.06	NA	non-spongers	0	48	10	0	48	10
F7	F72	NA	NA	1	0	0	1	NA	10.95	NA	non-spongers	NA	48	34	0	48	34
F7	F73	0	0.52331	1	1	0	1	NA	2.4	NA	non-spongers	0	48	123	0	48	123
F7	F122	NA	NA	0	0	0	0	NA	10.61	NA	different	NA	48	13	0	48	13
F7	F74	0	0.466843	1	1	0	1	NA	1.64	NA	non-spongers	0	48	100	0	48	100
F7	F75	0	0.615651	1	1	0	1	NA	3.42	NA	non-spongers	0	48	55	0	48	55
F8	F1	0.012987	0.549032	0	1	0	0	NA	3.04	NA	different	1	57	24	1	56	23
F8	F2	NA	NA	0	0	0	0	different	8.71	0	different	NA	57	55	0	57	55
F8	F3	0	0.367461	0	0	0	0	different	8.58	0.0665	different	0	57	68	0	57	68
F8	F4	NA	NA	0	0	0	0	same	8.72	0	different	NA	57	88	0	57	88
F8	F76	NA	NA	1	1	1	0	same	0.47	NA	spongers	NA	57	20	0	57	20
F8	F5	NA	NA	0	0	0	0	same	8.55	0	different	NA	57	36	0	57	36
F8	F77	0	0.262919	1	1	1	0	NA	1.83	NA	spongers	0	57	13	0	57	13
F8	F6	NA	NA	0	1	0	0	different	2.98	0	different	NA	57	18	0	57	18
F8	F7	NA	NA	0	0	0	0	NA	11.9	NA	different	NA	57	48	0	57	48
F8	F9	0	0.355339	0	1	0	0	NA	1.07	NA	different	0	57	20	0	57	20
F8	F78	0.0135135	0.570876	1	1	1	0	NA	1.61	NA	spongers	1	57	21	1	56	20
F8	F79	NA	NA	0	0	0	0	NA	8.4	NA	different	NA	57	16	0	57	16
F8	F80	0	0.504265	1	1	1	0	NA	1.76	NA	spongers	0	57	11	0	57	11
F8	F10	NA	NA	0	0	0	0	different	10.71	0.0009	different	NA	57	36	0	57	36
F8	F11	NA	NA	0	0	0	0	same	9.72	0.0056	different	NA	57	93	0	57	93
F8	F81	NA	NA	0	0	0	0	NA	8.34	NA	different	NA	57	18	0	57	18
F8	F82	0.0106383	0.599202	1	1	1	0	NA	0.23	NA	spongers	1	57	42	1	56	41
F8	F83	NA	NA	1	1	1	0	same	0.98	0	spongers	NA	57	14	0	57	14
F8	F12	NA	NA	0	0	0	0	NA	8.19	NA	different	NA	57	26	0	57	26
F8	F13	0	0.300854	0	1	0	0	NA	3.05	0	different	0	57	12	0	57	12
F8	F14	NA	NA	0	0	0	0	same	10.12	0.0037	different	NA	57	122	0	57	122
F8	F15	0.0126582	0.453976	0	1	0	0	different	0.81	0	different	1	57	27	1	56	26
F8	F84	0.0149254	0.388038	0	0	0	0	NA	4.92	NA	different	1	57	16	1	56	15
F8	F85	0	0.337741	0	1	0	0	NA	1.11	NA	different	0	57	10	0	57	10
F8	F86	0	0.370423	1	1	1	0	same	1.3	0	spongers	0	57	20	0	57	20
F8	F16	NA	NA	0	0	0	0	same	11.17	0	different	NA	57	15	0	57	15
F8	F87	NA	NA	0	0	0	0	NA	9.44	NA	different	NA	57	10	0	57	10
F8	F88	NA	NA	0	0	0	0	NA	5.33	NA	different	NA	57	36	0	57	36
F8	F89	NA	NA	1	1	1	0	same	0.93	0	spongers	NA	57	21	0	57	21
F8	F90	0	0.35357	1	1	1	0	same	0.56	0.0771	spongers	0	57	38	0	57	38
F8	F17	NA	NA	0	0	0	0	NA	10.16	0	different	NA	57	68	0	57	68
F8	F18	NA	NA	0	0	0	0	same	7.98	0	different	NA	57	37	0	57	37
F8	F19	NA	NA	0	0	0	0	same	9.32	0.0025	different	NA	57	32	0	57	32
F8	F20	NA	NA	0	0	0	0	different	11.02	0	different	NA	57	49	0	57	49
F8	F21	0	0.360111	0	0	0	0	different	7.59	0.2059	different	0	57	56	0	57	56
F8	F22	NA	NA	0	0	0	0	different	11.21	0	different	NA	57	15	0	57	15
F8	F91	NA	NA	1	0	1	0	same	4.58	NA	spongers	NA	57	47	0	57	47
F8	F23	0.0125	0.360683	1	1	1	0	same	2.87	0.0059	spongers	1	57	28	1	56	27
F8	F24	NA	NA	0	0	0	0	same	8.03	0.0075	different	NA	57	49	0	57	49
F8	F92	0.0114943	0.623118	1	1	1	0	same	0.85	0.0304	spongers	1	57	35	1	56	34
F8	F25	NA	NA	0	0	0	0	NA	10.43	NA	different	NA	57	58	0	57	58
F8	F93	0	0.538691	1	1	1	0	NA	0.39	NA	spongers	0	57	14	0	57	14
F8	F94	0	0.724074	1	1	1	0	NA	1	NA	spongers	0	57	21	0	57	21
F8	F95	0	0.286728	0	0	0	0	same	8.06	0	different	0	57	10	0	57	10
F8	F26	0.0232558	0.716951	1	1	1	0	same	0.23	0	spongers	1	57	34	2	55	32
F8	F27	0	0.327692	0	1	0	0	same	1.11	0.0282	different	0	57	29	0	57	29
F8	F28	0	0.377919	1	1	1	0	same	1.45	0	spongers	0	57	23	0	57	23
F8	F96	NA	NA	0	0	0	0	NA	6.26	NA	different	NA	57	28	0	57	28
F8	F97	NA	NA	0	0	0	0	different	8.32	0.0403	different	NA	57	10	0	57	10
F8	F98	NA	NA	1	1	1	0	NA	0.34	NA	spongers	NA	57	24	0	57	24
F8	F99	0	0.512067	0	1	0	0	NA	2.39	NA	different	0	57	27	0	57	27
F8	F29	0	0.338432	0	1	0	0	NA	1.4	NA	different	0	57	20	0	57	20
F8	F100	NA	NA	0	0	0	0	NA	9.77	0	different	NA	57	11	0	57	11
F8	F30	0.00961539	0.303067	0	0	0	0	different	7.46	0	different	1	57	52	1	56	51
F8	F31	NA	NA	0	0	0	0	different	10.39	0.0484	different	NA	57	73	0	57	73
F8	F101	0.0333333	0.477963	0	1	0	0	same	0.31	NA	different	1	57	8	2	55	6
F8	F32	NA	NA	1	1	1	0	same	0.26	0	spongers	NA	57	34	0	57	34
F8	F102	NA	NA	0	0	0	0	NA	10.18	NA	different	NA	57	21	0	57	21
F8	F33	NA	NA	0	0	0	0	different	9.92	0	different	NA	57	126	0	57	126
F8	F34	0	0.422148	0	0	0	0	different	5.58	0.1612	different	0	57	30	0	57	30
F8	F103	NA	NA	0	0	0	0	NA	8.11	NA	different	NA	57	17	0	57	17
F8	F104	NA	NA	0	0	0	0	NA	6.62	NA	different	NA	57	23	0	57	23
F8	F35	0	0.291404	0	1	0	0	same	0.33	0	different	0	57	58	0	57	58
F8	F36	NA	NA	0	0	0	0	NA	10.62	NA	different	NA	57	40	0	57	40
F8	F37	0	0.436497	1	1	1	0	same	0.58	0	spongers	0	57	31	0	57	31
F8	F38	0	0.269363	0	1	0	0	same	1.15	0.0364	different	0	57	61	0	57	61
F8	F39	NA	NA	1	1	1	0	same	0.67	0	spongers	NA	57	23	1	56	22
F8	F105	0.0140845	0.582554	0	1	0	0	different	0.47	0.0198	different	1	57	18	1	56	17
F8	F40	NA	NA	0	0	0	0	different	11.1	0.0994	different	NA	57	79	0	57	79
F8	F41	NA	NA	1	1	1	0	same	0.87	0.04	spongers	NA	57	59	0	57	59
F8	F42	NA	NA	0	1	0	0	NA	3	NA	different	NA	57	14	0	57	14
F8	F43	NA	NA	0	0	0	0	NA	10.34	NA	different	NA	57	26	0	57	26
F8	F44	0.0136986	0.477619	1	1	1	0	same	0.12	0	spongers	1	57	20	1	56	19
F8	F45	0	0.46395	0	1	0	0	same	0.86	0.0201	different	0	57	74	0	57	74
F8	F106	0	0.389896	1	1	1	0	NA	0.17	NA	spongers	0	57	12	0	57	12
F8	F107	NA	NA	0	0	0	0	same	6.99	0.1343	different	NA	57	21	0	57	21
F8	F46	0	0.534404	1	1	1	0	same	2.08	0.0877	spongers	0	57	68	0	57	68
F8	F47	0.0135135	0.379678	0	1	0	0	different	0.31	0.0104	different	1	57	21	1	56	20
F8	F108	NA	NA	0	0	0	0	same	6.51	0.1411	different	NA	57	31	0	57	31
F8	F48	0	0.382388	0	1	0	0	NA	0.48	0	different	0	57	26	0	57	26
F8	F49	NA	NA	0	0	0	0	NA	9.25	NA	different	NA	57	12	0	57	12
F8	F50	0	0.447999	0	1	0	0	different	1.69	0.0384	different	0	57	36	0	57	36
F8	F51	0	0.312938	0	0	0	0	different	8.44	0	different	0	57	93	0	57	93
F8	F52	NA	NA	0	0	0	0	same	8.63	0	different	NA	57	56	0	57	56
F8	F53	NA	NA	0	0	0	0	same	7.91	0.0355	different	NA	57	38	0	57	38
F8	F54	0	0.559649	0	1	0	0	different	2.32	0.0391	different	0	57	90	0	57	90
F8	F55	0	0.586408	0	1	0	0	NA	0.95	NA	different	0	57	27	0	57	27
F8	F109	NA	NA	1	1	1	0	same	0.4	0.1274	spongers	NA	57	25	0	57	25
F8	F110	NA	NA	0	0	0	0	NA	5.65	NA	different	NA	57	11	0	57	11
F8	F56	NA	NA	0	0	0	0	different	9.73	0.1297	different	NA	57	113	0	57	113
F8	F57	NA	NA	0	0	0	0	same	7.39	0.0615	different	NA	57	70	0	57	70
F8	F58	0	0.267111	0	1	0	0	different	2.15	0	different	0	57	11	0	57	11
F8	F111	NA	NA	0	0	0	0	different	9.32	0	different	NA	57	34	0	57	34
F8	F59	0.0104167	0.34135	0	1	0	0	same	0.36	0	different	1	57	43	1	56	42
F8	F60	0	0.304768	0	0	0	0	different	8.37	0	different	0	57	86	0	57	86
F8	F61	0.0106383	0.624316	1	1	1	0	same	0.99	0	spongers	1	57	41	1	56	40
F8	F112	0	0.352738	0	0	0	0	different	7.99	NA	different	0	57	18	0	57	18
F8	F62	0	0.275329	0	1	0	0	different	2.13	0	different	0	57	10	0	57	10
F8	F113	NA	NA	1	1	1	0	same	0.83	0	spongers	NA	57	11	0	57	11
F8	F63	0.0116279	0.585498	1	1	1	0	same	2.82	0	spongers	1	57	34	1	56	33
F8	F64	NA	NA	0	0	0	0	NA	10.91	NA	different	NA	57	31	0	57	31
F8	F114	0	0.278226	0	0	0	0	NA	5.67	NA	different	0	57	10	0	57	10
F8	F65	NA	NA	0	0	0	0	different	11.74	0	different	NA	57	63	0	57	63
F8	F66	NA	NA	0	0	0	0	different	10.18	0.0689	different	NA	57	41	0	57	41
F8	F67	NA	NA	0	0	0	0	NA	8.14	NA	different	NA	57	81	0	57	81
F8	F115	0.0147059	0.648103	1	1	1	0	same	0.93	0	spongers	1	57	15	1	56	14
F8	F116	NA	NA	0	0	0	0	different	9.42	0	different	NA	57	24	0	57	24
F8	F117	0	0.4254	0	1	0	0	NA	0.55	NA	different	0	57	14	0	57	14
F8	F118	0	0.413645	1	1	1	0	same	2.87	0	spongers	0	57	80	0	57	80
F8	F68	0.0116279	0.291668	1	1	1	0	same	0.17	0	spongers	1	57	33	1	56	32
F8	F119	0.0133333	0.438768	1	1	1	0	same	1.88	0	spongers	1	57	22	1	56	21
F8	F69	NA	NA	0	0	0	0	different	10.88	0	different	NA	57	48	0	57	48
F8	F70	NA	NA	0	0	0	0	different	11.33	0	different	NA	57	15	0	57	15
F8	F71	0.021978	0.610582	1	1	1	0	NA	1.35	NA	spongers	1	57	39	2	55	37
F8	F120	NA	NA	0	0	0	0	same	8.71	0.0699	different	NA	57	18	0	57	18
F8	F121	0	0.346693	0	1	0	0	NA	0.84	NA	different	0	57	10	0	57	10
F8	F72	0	0.390994	0	1	0	0	different	0.95	0	different	0	57	34	0	57	34
F8	F73	NA	NA	0	0	0	0	different	9.5	0	different	NA	57	123	0	57	123
F8	F122	0	0.357269	1	1	1	0	NA	1.29	NA	spongers	0	57	13	0	57	13
F8	F74	NA	NA	0	0	0	0	different	10.26	0.0475	different	NA	57	100	0	57	100
F8	F75	NA	NA	0	0	0	0	same	8.48	0.0618	different	NA	57	55	0	57	55
F9	F1	0.0238095	0.431989	1	1	0	1	NA	1.97	NA	non-spongers	1	20	24	1	19	23
F9	F2	0	0.383496	1	0	0	1	NA	7.64	NA	non-spongers	0	20	55	0	20	55
F9	F3	0	0.47297	1	0	0	1	NA	7.51	NA	non-spongers	0	20	68	0	20	68
F9	F4	NA	NA	1	0	0	1	NA	7.65	NA	non-spongers	NA	20	88	0	20	88
F9	F76	0	0.540027	0	1	0	0	NA	0.6	NA	different	0	20	20	0	20	20
F9	F5	NA	NA	1	0	0	1	NA	7.48	NA	non-spongers	NA	20	36	0	20	36
F9	F77	0	0.644236	0	1	0	0	NA	0.76	NA	different	0	20	13	0	20	13
F9	F6	0	0.619519	1	1	0	1	NA	1.91	NA	non-spongers	0	20	18	0	20	18
F9	F7	0	0.339115	1	0	0	1	NA	10.83	NA	non-spongers	0	20	48	0	20	48
F9	F8	0	0.355339	0	1	0	0	NA	1.07	NA	different	0	20	57	0	20	57
F9	F78	0	0.334552	0	1	0	0	NA	0.54	NA	different	0	20	21	0	20	21
F9	F79	NA	NA	1	0	0	1	NA	7.33	NA	non-spongers	NA	20	16	0	20	16
F9	F80	0	0.274022	0	1	0	0	NA	0.69	NA	different	0	20	11	0	20	11
F9	F10	NA	NA	1	0	0	1	NA	9.64	NA	non-spongers	NA	20	36	0	20	36
F9	F11	NA	NA	1	0	0	1	NA	8.65	NA	non-spongers	NA	20	93	0	20	93
F9	F81	0	0.274027	1	0	0	1	NA	7.27	NA	non-spongers	0	20	18	0	20	18
F9	F82	0	0.422769	0	1	0	0	NA	0.84	NA	different	0	20	42	0	20	42
F9	F83	0.03125	0.333891	0	1	0	0	NA	0.09	NA	different	1	20	14	1	19	13
F9	F12	NA	NA	1	0	0	1	NA	7.12	NA	non-spongers	NA	20	26	0	20	26
F9	F13	0	0.718114	1	1	0	1	NA	1.98	NA	non-spongers	0	20	12	0	20	12
F9	F14	NA	NA	1	0	0	1	NA	9.05	NA	non-spongers	NA	20	122	0	20	122
F9	F15	0.0227273	0.608985	1	1	0	1	NA	0.26	NA	non-spongers	1	20	27	1	19	26
F9	F84	0.03125	0.299772	1	0	0	1	NA	3.85	NA	non-spongers	1	20	16	1	19	15
F9	F85	0.0357143	0.707245	1	1	0	1	NA	0.04	NA	non-spongers	1	20	10	1	19	9
F9	F86	NA	NA	0	1	0	0	NA	0.23	NA	different	NA	20	20	0	20	20
F9	F16	NA	NA	1	0	0	1	NA	10.1	NA	non-spongers	NA	20	15	0	20	15
F9	F87	NA	NA	1	0	0	1	NA	8.37	NA	non-spongers	NA	20	10	0	20	10
F9	F88	NA	NA	1	0	0	1	NA	4.26	NA	non-spongers	NA	20	36	0	20	36
F9	F89	0	0.362598	0	1	0	0	NA	2	NA	different	0	20	21	0	20	21
F9	F90	0	0.561088	0	1	0	0	NA	1.63	NA	different	0	20	38	0	20	38
F9	F17	0	0.34182	1	0	0	1	NA	9.09	NA	non-spongers	0	20	68	0	20	68
F9	F18	NA	NA	1	0	0	1	NA	6.91	NA	non-spongers	NA	20	37	0	20	37
F9	F19	0	0.333853	1	0	0	1	NA	8.25	NA	non-spongers	0	20	32	0	20	32
F9	F20	0	0.292386	1	0	0	1	NA	9.95	NA	non-spongers	0	20	49	0	20	49
F9	F21	0	0.460814	1	0	0	1	NA	6.52	NA	non-spongers	0	20	56	0	20	56
F9	F22	0	0.256934	1	0	0	1	NA	10.14	NA	non-spongers	0	20	15	0	20	15
F9	F91	NA	NA	0	0	0	0	NA	3.51	NA	different	NA	20	47	0	20	47
F9	F23	0	0.688551	0	1	0	0	NA	1.8	NA	different	0	20	28	0	20	28
F9	F24	NA	NA	1	0	0	1	NA	6.96	NA	non-spongers	NA	20	49	0	20	49
F9	F92	0	0.502047	0	1	0	0	NA	0.22	NA	different	0	20	35	0	20	35
F9	F25	0	0.331229	1	0	0	1	NA	9.36	NA	non-spongers	0	20	58	0	20	58
F9	F93	0	0.327801	0	1	0	0	NA	1.46	NA	different	0	20	14	0	20	14
F9	F94	0	0.319753	0	1	0	0	NA	0.07	NA	different	0	20	21	0	20	21
F9	F95	0	0.655982	1	0	0	1	NA	6.99	NA	non-spongers	0	20	10	0	20	10
F9	F26	0	0.362432	0	1	0	0	NA	0.84	NA	different	0	20	34	0	20	34
F9	F27	0.0212766	0.71588	1	1	0	1	NA	0.04	NA	non-spongers	1	20	29	1	19	28
F9	F28	0	0.361879	0	1	0	0	NA	0.38	NA	different	0	20	23	0	20	23
F9	F96	NA	NA	1	0	0	1	NA	5.19	NA	non-spongers	NA	20	28	0	20	28
F9	F97	0	0.48299	1	0	0	1	NA	7.25	NA	non-spongers	0	20	10	0	20	10
F9	F98	0.0238095	0.512236	0	1	0	0	NA	0.73	NA	different	1	20	24	1	19	23
F9	F99	0	0.403029	1	1	0	1	NA	1.32	NA	non-spongers	0	20	27	0	20	27
F9	F29	0.0857143	0.767723	1	1	0	1	NA	0.33	NA	non-spongers	1	20	20	3	17	17
F9	F100	NA	NA	1	0	0	1	NA	8.7	NA	non-spongers	NA	20	11	0	20	11
F9	F30	0	0.267226	1	0	0	1	NA	6.39	NA	non-spongers	0	20	52	0	20	52
F9	F31	0	0.353334	1	0	0	1	NA	9.32	NA	non-spongers	0	20	73	0	20	73
F9	F101	0	0.642307	1	1	0	1	NA	0.76	NA	non-spongers	0	20	8	0	20	8
F9	F32	0	0.505871	0	1	0	0	NA	0.81	NA	different	0	20	34	0	20	34
F9	F102	NA	NA	1	0	0	1	NA	9.11	NA	non-spongers	NA	20	21	0	20	21
F9	F33	0	0.322683	1	0	0	1	NA	8.85	NA	non-spongers	0	20	126	0	20	126
F9	F34	0	0.456407	1	0	0	1	NA	4.51	NA	non-spongers	0	20	30	0	20	30
F9	F103	NA	NA	1	0	0	1	NA	7.04	NA	non-spongers	NA	20	17	0	20	17
F9	F104	NA	NA	1	0	0	1	NA	5.55	NA	non-spongers	NA	20	23	0	20	23
F9	F35	0.0405405	0.462119	1	1	0	1	NA	0.74	NA	non-spongers	1	20	58	3	17	55
F9	F36	0	0.306022	1	0	0	1	NA	9.55	NA	non-spongers	0	20	40	0	20	40
F9	F37	0	0.737153	0	1	0	0	NA	0.49	NA	different	0	20	31	0	20	31
F9	F38	0.038961	0.577799	1	1	0	1	NA	0.08	NA	non-spongers	1	20	61	3	17	58
F9	F39	0	0.388322	0	1	0	0	NA	0.4	NA	different	0	20	23	0	20	23
F9	F105	0	0.402162	1	1	0	1	NA	0.6	NA	non-spongers	0	20	18	0	20	18
F9	F40	0	0.288884	1	0	0	1	NA	10.03	NA	non-spongers	0	20	79	0	20	79
F9	F41	0.012987	0.419732	0	1	0	0	NA	0.2	NA	different	1	20	59	1	19	58
F9	F42	0	0.56913	1	1	0	1	NA	1.93	NA	non-spongers	0	20	14	0	20	14
F9	F43	NA	NA	1	0	0	1	NA	9.27	NA	non-spongers	NA	20	26	0	20	26
F9	F44	NA	NA	0	1	0	0	NA	0.95	NA	different	NA	20	20	0	20	20
F9	F45	0.021978	0.485413	1	1	0	1	NA	0.21	NA	non-spongers	1	20	74	2	18	72
F9	F106	NA	NA	0	1	0	0	NA	1.24	NA	different	NA	20	12	0	20	12
F9	F107	NA	NA	1	0	0	1	NA	5.92	NA	non-spongers	NA	20	21	0	20	21
F9	F46	0	0.407162	0	1	0	0	NA	1.01	NA	different	0	20	68	0	20	68
F9	F47	NA	NA	1	1	0	1	NA	0.76	NA	non-spongers	NA	20	21	1	19	20
F9	F108	0	0.26577	1	0	0	1	NA	5.44	NA	non-spongers	0	20	31	0	20	31
F9	F48	0.0731707	0.528264	1	1	0	1	NA	0.59	NA	non-spongers	1	20	26	3	17	23
F9	F49	NA	NA	1	0	0	1	NA	8.18	NA	non-spongers	NA	20	12	0	20	12
F9	F50	0.08	0.764616	1	1	0	1	NA	0.62	NA	non-spongers	1	20	36	4	16	32
F9	F51	0	0.507439	1	0	0	1	NA	7.37	NA	non-spongers	0	20	93	0	20	93
F9	F52	NA	NA	1	0	0	1	NA	7.56	NA	non-spongers	NA	20	56	0	20	56
F9	F53	NA	NA	1	0	0	1	NA	6.84	NA	non-spongers	NA	20	38	0	20	38
F9	F54	0	0.404391	1	1	0	1	NA	1.25	NA	non-spongers	0	20	90	0	20	90
F9	F55	0.0454545	0.386476	1	1	0	1	NA	0.12	NA	non-spongers	1	20	27	2	18	25
F9	F109	0.0232558	0.462604	0	1	0	0	NA	1.47	NA	different	1	20	25	1	19	24
F9	F110	0	0.464969	1	0	0	1	NA	4.58	NA	non-spongers	0	20	11	0	20	11
F9	F56	0	0.342681	1	0	0	1	NA	8.66	NA	non-spongers	0	20	113	0	20	113
F9	F57	NA	NA	1	0	0	1	NA	6.32	NA	non-spongers	NA	20	70	0	20	70
F9	F58	0	0.670514	1	1	0	1	NA	1.08	NA	non-spongers	0	20	11	0	20	11
F9	F111	NA	NA	1	0	0	1	NA	8.25	NA	non-spongers	NA	20	34	0	20	34
F9	F59	0.0689655	0.66373	1	1	0	1	NA	0.71	NA	non-spongers	1	20	43	4	16	39
F9	F60	0	0.359699	1	0	0	1	NA	7.3	NA	non-spongers	0	20	86	0	20	86
F9	F61	0	0.373168	0	1	0	0	NA	0.08	NA	different	0	20	41	0	20	41
F9	F112	0	0.297166	1	0	0	1	NA	6.92	NA	non-spongers	0	20	18	0	20	18
F9	F62	0	0.549376	1	1	0	1	NA	1.06	NA	non-spongers	0	20	10	0	20	10
F9	F113	0	0.494978	0	1	0	0	NA	1.9	NA	different	0	20	11	0	20	11
F9	F63	0	0.553898	0	1	0	0	NA	1.75	NA	different	0	20	34	0	20	34
F9	F64	NA	NA	1	0	0	1	NA	9.84	NA	non-spongers	NA	20	31	0	20	31
F9	F114	NA	NA	1	0	0	1	NA	4.6	NA	non-spongers	NA	20	10	0	20	10
F9	F65	NA	NA	1	0	0	1	NA	10.67	NA	non-spongers	NA	20	63	0	20	63
F9	F66	0	0.312081	1	0	0	1	NA	9.11	NA	non-spongers	0	20	41	0	20	41
F9	F67	0	0.352323	1	0	0	1	NA	7.07	NA	non-spongers	0	20	81	0	20	81
F9	F115	0	0.49425	0	1	0	0	NA	0.14	NA	different	0	20	15	0	20	15
F9	F116	NA	NA	1	0	0	1	NA	8.35	NA	non-spongers	NA	20	24	0	20	24
F9	F117	0.03125	0.587029	1	1	0	1	NA	0.52	NA	non-spongers	1	20	14	1	19	13
F9	F118	0	0.268326	0	1	0	0	NA	1.8	NA	different	0	20	80	0	20	80
F9	F68	0	0.615745	0	1	0	0	NA	1.24	NA	different	0	20	33	0	20	33
F9	F119	0	0.638555	0	1	0	0	NA	0.81	NA	different	0	20	22	0	20	22
F9	F69	NA	NA	1	0	0	1	NA	9.81	NA	non-spongers	NA	20	48	0	20	48
F9	F70	0	0.3288	1	0	0	1	NA	10.26	NA	non-spongers	0	20	15	0	20	15
F9	F71	0	0.430943	0	1	0	0	NA	0.28	NA	different	0	20	39	0	20	39
F9	F120	0	0.472175	1	0	0	1	NA	7.64	NA	non-spongers	0	20	18	0	20	18
F9	F121	0.0740741	0.680539	1	1	0	1	NA	0.23	NA	non-spongers	1	20	10	2	18	8
F9	F72	0.0392157	0.711266	1	1	0	1	NA	0.12	NA	non-spongers	1	20	34	2	18	32
F9	F73	0	0.3764	1	0	0	1	NA	8.43	NA	non-spongers	0	20	123	0	20	123
F9	F122	0	0.41549	0	1	0	0	NA	0.22	NA	different	0	20	13	0	20	13
F9	F74	0	0.284448	1	0	0	1	NA	9.19	NA	non-spongers	0	20	100	0	20	100
F9	F75	0	0.525156	1	0	0	1	NA	7.41	NA	non-spongers	0	20	55	0	20	55
F78	F1	0	0.723988	0	1	0	0	NA	1.43	NA	different	0	21	24	0	21	24
F78	F2	NA	NA	0	0	0	0	NA	7.1	NA	different	NA	21	55	0	21	55
F78	F3	0	0.509088	0	0	0	0	NA	6.97	NA	different	0	21	68	0	21	68
F78	F4	NA	NA	0	0	0	0	NA	7.11	NA	different	NA	21	88	0	21	88
F78	F76	NA	NA	1	1	1	0	NA	1.14	NA	spongers	NA	21	20	0	21	20
F78	F5	NA	NA	0	0	0	0	NA	6.94	NA	different	NA	21	36	0	21	36
F78	F77	NA	NA	1	1	1	0	NA	0.22	NA	spongers	NA	21	13	0	21	13
F78	F6	NA	NA	0	1	0	0	NA	1.37	NA	different	NA	21	18	0	21	18
F78	F7	NA	NA	0	0	0	0	NA	10.29	NA	different	NA	21	48	0	21	48
F78	F8	0.0135135	0.570876	1	1	1	0	NA	1.61	NA	spongers	1	21	57	1	20	56
F78	F9	0	0.334552	0	1	0	0	NA	0.54	NA	different	0	21	20	0	21	20
F78	F79	NA	NA	0	0	0	0	NA	6.79	NA	different	NA	21	16	0	21	16
F78	F80	0	0.450223	1	1	1	0	NA	0.15	NA	spongers	0	21	11	0	21	11
F78	F10	NA	NA	0	0	0	0	NA	9.1	NA	different	NA	21	36	0	21	36
F78	F11	NA	NA	0	0	0	0	NA	8.11	NA	different	NA	21	93	0	21	93
F78	F81	NA	NA	0	0	0	0	NA	6.73	NA	different	NA	21	18	0	21	18
F78	F82	0.0333333	0.591666	1	1	1	0	NA	1.38	NA	spongers	1	21	42	2	19	40
F78	F83	NA	NA	1	1	1	0	NA	0.63	NA	spongers	NA	21	14	0	21	14
F78	F12	NA	NA	0	0	0	0	NA	6.58	NA	different	NA	21	26	0	21	26
F78	F13	0	0.259552	0	1	0	0	NA	1.44	NA	different	0	21	12	0	21	12
F78	F14	NA	NA	0	0	0	0	NA	8.51	NA	different	NA	21	122	0	21	122
F78	F15	0	0.500904	0	1	0	0	NA	0.8	NA	different	0	21	27	0	21	27
F78	F84	0	0.343311	0	0	0	0	NA	3.31	NA	different	0	21	16	0	21	16
F78	F85	0	0.310138	0	1	0	0	NA	0.5	NA	different	0	21	10	0	21	10
F78	F86	0	0.542532	1	1	1	0	NA	0.31	NA	spongers	0	21	20	0	21	20
F78	F16	NA	NA	0	0	0	0	NA	9.56	NA	different	NA	21	15	0	21	15
F78	F87	NA	NA	0	0	0	0	NA	7.83	NA	different	NA	21	10	0	21	10
F78	F88	NA	NA	0	0	0	0	NA	3.72	NA	different	NA	21	36	0	21	36
F78	F89	NA	NA	1	1	1	0	NA	2.54	NA	spongers	NA	21	21	0	21	21
F78	F90	0	0.40581	1	1	1	0	NA	2.17	NA	spongers	0	21	38	0	21	38
F78	F17	NA	NA	0	0	0	0	NA	8.55	NA	different	NA	21	68	0	21	68
F78	F18	NA	NA	0	0	0	0	NA	6.37	NA	different	NA	21	37	0	21	37
F78	F19	NA	NA	0	0	0	0	NA	7.71	NA	different	NA	21	32	0	21	32
F78	F20	NA	NA	0	0	0	0	NA	9.41	NA	different	NA	21	49	0	21	49
F78	F21	0	0.529029	0	0	0	0	NA	5.98	NA	different	0	21	56	0	21	56
F78	F22	NA	NA	0	0	0	0	NA	9.6	NA	different	NA	21	15	0	21	15
F78	F91	NA	NA	1	0	1	0	NA	2.97	NA	spongers	NA	21	47	0	21	47
F78	F23	0	0.313493	1	1	1	0	NA	1.26	NA	spongers	0	21	28	0	21	28
F78	F24	NA	NA	0	0	0	0	NA	6.42	NA	different	NA	21	49	0	21	49
F78	F92	0.0185185	0.520431	1	1	1	0	NA	0.76	NA	spongers	1	21	35	1	20	34
F78	F25	NA	NA	0	0	0	0	NA	8.82	NA	different	NA	21	58	0	21	58
F78	F93	0	0.496417	1	1	1	0	NA	2	NA	spongers	0	21	14	0	21	14
F78	F94	0.0243902	0.605032	1	1	1	0	NA	0.61	NA	spongers	1	21	21	1	20	20
F78	F95	0	0.3134	0	0	0	0	NA	6.45	NA	different	0	21	10	0	21	10
F78	F26	0.0377358	0.520597	1	1	1	0	NA	1.38	NA	spongers	1	21	34	2	19	32
F78	F27	0	0.369851	0	1	0	0	NA	0.5	NA	different	0	21	29	0	21	29
F78	F28	0	0.33558	1	1	1	0	NA	0.16	NA	spongers	0	21	23	0	21	23
F78	F96	NA	NA	0	0	0	0	NA	4.65	NA	different	NA	21	28	0	21	28
F78	F97	NA	NA	0	0	0	0	NA	6.71	NA	different	NA	21	10	0	21	10
F78	F98	NA	NA	1	1	1	0	NA	1.27	NA	spongers	NA	21	24	0	21	24
F78	F99	0	0.536156	0	1	0	0	NA	0.78	NA	different	0	21	27	0	21	27
F78	F29	0	0.321432	0	1	0	0	NA	0.21	NA	different	0	21	20	0	21	20
F78	F100	NA	NA	0	0	0	0	NA	8.16	NA	different	NA	21	11	0	21	11
F78	F30	0	0.557754	0	0	0	0	NA	5.85	NA	different	0	21	52	0	21	52
F78	F31	NA	NA	0	0	0	0	NA	8.78	NA	different	NA	21	73	0	21	73
F78	F101	0.0357143	0.438364	0	1	0	0	NA	1.3	NA	different	1	21	8	1	20	7
F78	F32	0	0.262176	1	1	1	0	NA	1.35	NA	spongers	0	21	34	0	21	34
F78	F102	0	0.309009	0	0	0	0	NA	8.57	NA	different	0	21	21	0	21	21
F78	F33	NA	NA	0	0	0	0	NA	8.31	NA	different	NA	21	126	0	21	126
F78	F34	0	0.605238	0	0	0	0	NA	3.97	NA	different	0	21	30	0	21	30
F78	F103	NA	NA	0	0	0	0	NA	6.5	NA	different	NA	21	17	0	21	17
F78	F104	NA	NA	0	0	0	0	NA	5.01	NA	different	NA	21	23	0	21	23
F78	F35	0	0.349837	0	1	0	0	NA	1.28	NA	different	0	21	58	0	21	58
F78	F36	NA	NA	0	0	0	0	NA	9.01	NA	different	NA	21	40	0	21	40
F78	F37	0	0.416648	1	1	1	0	NA	1.03	NA	spongers	0	21	31	0	21	31
F78	F38	0	0.318009	0	1	0	0	NA	0.46	NA	different	0	21	61	0	21	61
F78	F39	NA	NA	1	1	1	0	NA	0.94	NA	spongers	NA	21	23	0	21	23
F78	F105	0	0.466416	0	1	0	0	NA	1.14	NA	different	0	21	18	0	21	18
F78	F40	NA	NA	0	0	0	0	NA	9.49	NA	different	NA	21	79	0	21	79
F78	F41	NA	NA	1	1	1	0	NA	0.74	NA	spongers	NA	21	59	0	21	59
F78	F42	NA	NA	0	1	0	0	NA	1.39	NA	different	NA	21	14	0	21	14
F78	F43	NA	NA	0	0	0	0	NA	8.73	NA	different	NA	21	26	0	21	26
F78	F44	0	0.282467	1	1	1	0	NA	1.49	NA	spongers	0	21	20	0	21	20
F78	F45	0	0.544271	0	1	0	0	NA	0.75	NA	different	0	21	74	0	21	74
F78	F106	NA	NA	1	1	1	0	NA	1.78	NA	spongers	NA	21	12	1	20	11
F78	F107	NA	NA	0	0	0	0	NA	5.38	NA	different	NA	21	21	0	21	21
F78	F46	0.0740741	0.711356	1	1	1	0	NA	0.47	NA	spongers	1	21	68	6	15	62
F78	F47	NA	NA	0	1	0	0	NA	1.3	NA	different	NA	21	21	0	21	21
F78	F108	NA	NA	0	0	0	0	NA	4.9	NA	different	NA	21	31	0	21	31
F78	F48	0	0.427715	0	1	0	0	NA	1.13	NA	different	0	21	26	0	21	26
F78	F49	NA	NA	0	0	0	0	NA	7.64	NA	different	NA	21	12	0	21	12
F78	F50	0	0.442886	0	1	0	0	NA	0.08	NA	different	0	21	36	0	21	36
F78	F51	0	0.464791	0	0	0	0	NA	6.83	NA	different	0	21	93	0	21	93
F78	F52	NA	NA	0	0	0	0	NA	7.02	NA	different	NA	21	56	0	21	56
F78	F53	NA	NA	0	0	0	0	NA	6.3	NA	different	NA	21	38	0	21	38
F78	F54	0	0.787024	0	1	0	0	NA	0.71	NA	different	0	21	90	0	21	90
F78	F55	0	0.625759	0	1	0	0	NA	0.66	NA	different	0	21	27	0	21	27
F78	F109	NA	NA	1	1	1	0	NA	2.01	NA	spongers	NA	21	25	0	21	25
F78	F110	NA	NA	0	0	0	0	NA	4.04	NA	different	NA	21	11	0	21	11
F78	F56	0	0.28188	0	0	0	0	NA	8.12	NA	different	0	21	113	0	21	113
F78	F57	NA	NA	0	0	0	0	NA	5.78	NA	different	NA	21	70	0	21	70
F78	F58	NA	NA	0	1	0	0	NA	0.54	NA	different	NA	21	11	0	21	11
F78	F111	NA	NA	0	0	0	0	NA	7.71	NA	different	NA	21	34	0	21	34
F78	F59	0	0.338881	0	1	0	0	NA	1.25	NA	different	0	21	43	0	21	43
F78	F60	0	0.53506	0	0	0	0	NA	6.76	NA	different	0	21	86	0	21	86
F78	F61	0	0.420008	1	1	1	0	NA	0.62	NA	spongers	0	21	41	0	21	41
F78	F112	NA	0.574664	0	0	0	0	NA	6.38	NA	different	NA	21	18	0	21	18
F78	F62	NA	NA	0	1	0	0	NA	0.52	NA	different	NA	21	10	0	21	10
F78	F113	0	0.27644	1	1	1	0	NA	2.44	NA	spongers	0	21	11	0	21	11
F78	F63	0	0.574429	1	1	1	0	NA	1.21	NA	spongers	0	21	34	0	21	34
F78	F64	NA	NA	0	0	0	0	NA	9.3	NA	different	NA	21	31	0	21	31
F78	F114	0	0.343805	0	0	0	0	NA	4.06	NA	different	0	21	10	0	21	10
F78	F65	NA	NA	0	0	0	0	NA	10.13	NA	different	NA	21	63	0	21	63
F78	F66	NA	NA	0	0	0	0	NA	8.57	NA	different	NA	21	41	0	21	41
F78	F67	NA	NA	0	0	0	0	NA	6.53	NA	different	NA	21	81	0	21	81
F78	F115	0	0.667981	1	1	1	0	NA	0.68	NA	spongers	0	21	15	0	21	15
F78	F116	NA	NA	0	0	0	0	NA	7.81	NA	different	NA	21	24	0	21	24
F78	F117	0	0.394079	0	1	0	0	NA	1.06	NA	different	0	21	14	0	21	14
F78	F118	0.0102041	0.683763	1	1	1	0	NA	1.26	NA	spongers	1	21	80	1	20	79
F78	F68	0	0.326357	1	1	1	0	NA	1.78	NA	spongers	0	21	33	0	21	33
F78	F119	0	0.33827	1	1	1	0	NA	0.27	NA	spongers	0	21	22	0	21	22
F78	F69	NA	NA	0	0	0	0	NA	9.27	NA	different	NA	21	48	0	21	48
F78	F70	NA	NA	0	0	0	0	NA	9.72	NA	different	NA	21	15	0	21	15
F78	F71	0.0526316	0.598747	1	1	1	0	NA	0.26	NA	spongers	1	21	39	3	18	36
F78	F120	NA	NA	0	0	0	0	NA	7.1	NA	different	NA	21	18	0	21	18
F78	F121	0	0.273111	0	1	0	0	NA	0.77	NA	different	0	21	10	0	21	10
F78	F72	0	0.429234	0	1	0	0	NA	0.66	NA	different	0	21	34	0	21	34
F78	F73	0	0.313727	0	0	0	0	NA	7.89	NA	different	0	21	123	0	21	123
F78	F122	0	0.276019	1	1	1	0	NA	0.32	NA	spongers	0	21	13	0	21	13
F78	F74	NA	NA	0	0	0	0	NA	8.65	NA	different	NA	21	100	0	21	100
F78	F75	NA	NA	0	0	0	0	NA	6.87	NA	different	NA	21	55	0	21	55
F79	F1	NA	NA	1	0	0	1	NA	5.36	NA	non-spongers	NA	16	24	0	16	24
F79	F2	0.0149254	0.287958	1	1	0	1	NA	0.31	NA	non-spongers	1	16	55	1	15	54
F79	F3	NA	NA	1	1	0	1	NA	0.18	NA	non-spongers	NA	16	68	0	16	68
F79	F4	NA	NA	1	1	0	1	NA	0.32	NA	non-spongers	NA	16	88	0	16	88
F79	F76	NA	NA	0	0	0	0	NA	7.93	NA	different	NA	16	20	0	16	20
F79	F5	NA	NA	1	1	0	1	NA	0.15	NA	non-spongers	NA	16	36	0	16	36
F79	F77	0	0.302564	0	0	0	0	NA	6.57	NA	different	0	16	13	0	16	13
F79	F6	0	0.267991	1	0	0	1	NA	5.42	NA	non-spongers	0	16	18	0	16	18
F79	F7	0	0.405457	1	1	0	1	NA	3.5	NA	non-spongers	0	16	48	0	16	48
F79	F8	NA	NA	0	0	0	0	NA	8.4	NA	different	NA	16	57	0	16	57
F79	F9	NA	NA	1	0	0	1	NA	7.33	NA	non-spongers	NA	16	20	0	16	20
F79	F78	NA	NA	0	0	0	0	NA	6.79	NA	different	NA	16	21	0	16	21
F79	F80	NA	NA	0	0	0	0	NA	6.64	NA	different	NA	16	11	0	16	11
F79	F10	0	0.639522	1	1	0	1	NA	2.31	NA	non-spongers	0	16	36	0	16	36
F79	F11	0	0.257105	1	1	0	1	NA	1.32	NA	non-spongers	0	16	93	0	16	93
F79	F81	0	0.313154	1	1	0	1	NA	0.06	NA	non-spongers	0	16	18	0	16	18
F79	F82	NA	NA	0	0	0	0	NA	8.17	NA	different	NA	16	42	0	16	42
F79	F83	NA	NA	0	0	0	0	NA	7.42	NA	different	NA	16	14	0	16	14
F79	F12	NA	NA	1	1	0	1	NA	0.21	NA	non-spongers	NA	16	26	0	16	26
F79	F13	NA	NA	1	0	0	1	NA	5.35	NA	non-spongers	NA	16	12	0	16	12
F79	F14	NA	NA	1	1	0	1	NA	1.72	NA	non-spongers	NA	16	122	0	16	122
F79	F15	NA	NA	1	0	0	1	NA	7.59	NA	non-spongers	NA	16	27	0	16	27
F79	F84	NA	NA	1	1	0	1	NA	3.48	NA	non-spongers	NA	16	16	0	16	16
F79	F85	NA	NA	1	0	0	1	NA	7.29	NA	non-spongers	NA	16	10	0	16	10
F79	F86	NA	NA	0	0	0	0	NA	7.1	NA	different	NA	16	20	0	16	20
F79	F16	NA	NA	1	1	0	1	NA	2.77	NA	non-spongers	NA	16	15	0	16	15
F79	F87	NA	NA	1	1	0	1	NA	1.04	NA	non-spongers	NA	16	10	0	16	10
F79	F88	0.0208333	0.390539	1	1	0	1	NA	3.07	NA	non-spongers	1	16	36	1	15	35
F79	F89	NA	NA	0	0	0	0	NA	9.33	NA	different	NA	16	21	0	16	21
F79	F90	NA	NA	0	0	0	0	NA	8.96	NA	different	NA	16	38	0	16	38
F79	F17	0	0.501447	1	1	0	1	NA	1.76	NA	non-spongers	0	16	68	0	16	68
F79	F18	NA	NA	1	1	0	1	NA	0.42	NA	non-spongers	NA	16	37	0	16	37
F79	F19	0	0.298559	1	1	0	1	NA	0.92	NA	non-spongers	0	16	32	0	16	32
F79	F20	0	0.339991	1	1	0	1	NA	2.62	NA	non-spongers	0	16	49	0	16	49
F79	F21	NA	NA	1	1	0	1	NA	0.81	NA	non-spongers	NA	16	56	0	16	56
F79	F22	0	0.312862	1	1	0	1	NA	2.81	NA	non-spongers	0	16	15	0	16	15
F79	F91	0.0172414	0.565156	0	1	0	0	NA	3.82	NA	different	1	16	47	1	15	46
F79	F23	0	0.272646	0	0	0	0	NA	5.53	NA	different	0	16	28	0	16	28
F79	F24	NA	NA	1	1	0	1	NA	0.37	NA	non-spongers	NA	16	49	0	16	49
F79	F92	NA	NA	0	0	0	0	NA	7.55	NA	different	NA	16	35	0	16	35
F79	F25	0	0.41091	1	1	0	1	NA	2.03	NA	non-spongers	0	16	58	0	16	58
F79	F93	NA	NA	0	0	0	0	NA	8.79	NA	different	NA	16	14	0	16	14
F79	F94	NA	NA	0	0	0	0	NA	7.4	NA	different	NA	16	21	0	16	21
F79	F95	0	0.278307	1	1	0	1	NA	0.34	NA	non-spongers	0	16	10	0	16	10
F79	F26	NA	NA	0	0	0	0	NA	8.17	NA	different	NA	16	34	0	16	34
F79	F27	NA	NA	1	0	0	1	NA	7.29	NA	non-spongers	NA	16	29	0	16	29
F79	F28	NA	NA	0	0	0	0	NA	6.95	NA	different	NA	16	23	0	16	23
F79	F96	0	0.663006	1	1	0	1	NA	2.14	NA	non-spongers	0	16	28	0	16	28
F79	F97	0	0.311354	1	1	0	1	NA	0.08	NA	non-spongers	0	16	10	0	16	10
F79	F98	NA	NA	0	0	0	0	NA	8.06	NA	different	NA	16	24	0	16	24
F79	F99	NA	NA	1	0	0	1	NA	6.01	NA	non-spongers	NA	16	27	0	16	27
F79	F29	0	0.280767	1	0	0	1	NA	7	NA	non-spongers	0	16	20	0	16	20
F79	F100	NA	NA	1	1	0	1	NA	1.37	NA	non-spongers	NA	16	11	0	16	11
F79	F30	NA	NA	1	1	0	1	NA	0.94	NA	non-spongers	NA	16	52	0	16	52
F79	F31	0	0.425836	1	1	0	1	NA	1.99	NA	non-spongers	0	16	73	0	16	73
F79	F101	NA	NA	1	0	0	1	NA	8.09	NA	non-spongers	NA	16	8	0	16	8
F79	F32	NA	NA	0	0	0	0	NA	8.14	NA	different	NA	16	34	0	16	34
F79	F102	NA	NA	1	1	0	1	NA	1.78	NA	non-spongers	NA	16	21	0	16	21
F79	F33	NA	NA	1	1	0	1	NA	1.52	NA	non-spongers	NA	16	126	1	15	125
F79	F34	NA	NA	1	1	0	1	NA	2.82	NA	non-spongers	NA	16	30	0	16	30
F79	F103	NA	NA	1	1	0	1	NA	0.29	NA	non-spongers	NA	16	17	0	16	17
F79	F104	0	0.301481	1	1	0	1	NA	1.78	NA	non-spongers	0	16	23	0	16	23
F79	F35	NA	NA	1	0	0	1	NA	8.07	NA	non-spongers	NA	16	58	0	16	58
F79	F36	0	0.282929	1	1	0	1	NA	2.22	NA	non-spongers	0	16	40	0	16	40
F79	F37	NA	NA	0	0	0	0	NA	7.82	NA	different	NA	16	31	0	16	31
F79	F38	NA	NA	1	0	0	1	NA	7.25	NA	non-spongers	NA	16	61	0	16	61
F79	F39	NA	NA	0	0	0	0	NA	7.73	NA	different	NA	16	23	0	16	23
F79	F105	NA	NA	1	0	0	1	NA	7.93	NA	non-spongers	NA	16	18	0	16	18
F79	F40	0	0.301401	1	1	0	1	NA	2.7	NA	non-spongers	0	16	79	0	16	79
F79	F41	NA	NA	0	0	0	0	NA	7.53	NA	different	NA	16	59	0	16	59
F79	F42	NA	NA	1	0	0	1	NA	5.4	NA	non-spongers	NA	16	14	0	16	14
F79	F43	0	0.428336	1	1	0	1	NA	1.94	NA	non-spongers	0	16	26	0	16	26
F79	F44	NA	NA	0	0	0	0	NA	8.28	NA	different	NA	16	20	0	16	20
F79	F45	NA	NA	1	0	0	1	NA	7.54	NA	non-spongers	NA	16	74	0	16	74
F79	F106	NA	NA	0	0	0	0	NA	8.57	NA	different	NA	16	12	0	16	12
F79	F107	NA	NA	1	1	0	1	NA	1.41	NA	non-spongers	NA	16	21	0	16	21
F79	F46	NA	NA	0	0	0	0	NA	6.32	NA	different	NA	16	68	0	16	68
F79	F47	NA	NA	1	0	0	1	NA	8.09	NA	non-spongers	NA	16	21	0	16	21
F79	F108	0	0.606649	1	1	0	1	NA	1.89	NA	non-spongers	0	16	31	0	16	31
F79	F48	NA	NA	1	0	0	1	NA	7.92	NA	non-spongers	NA	16	26	0	16	26
F79	F49	NA	NA	1	1	0	1	NA	0.85	NA	non-spongers	NA	16	12	0	16	12
F79	F50	NA	NA	1	0	0	1	NA	6.71	NA	non-spongers	NA	16	36	0	16	36
F79	F51	NA	NA	1	1	0	1	NA	0.04	NA	non-spongers	NA	16	93	0	16	93
F79	F52	NA	NA	1	1	0	1	NA	0.23	NA	non-spongers	NA	16	56	0	16	56
F79	F53	NA	NA	1	1	0	1	NA	0.49	NA	non-spongers	NA	16	38	1	15	37
F79	F54	NA	NA	1	0	0	1	NA	6.08	NA	non-spongers	NA	16	90	0	16	90
F79	F55	NA	NA	1	0	0	1	NA	7.45	NA	non-spongers	NA	16	27	0	16	27
F79	F109	NA	NA	0	0	0	0	NA	8.8	NA	different	NA	16	25	0	16	25
F79	F110	NA	NA	1	1	0	1	NA	2.75	NA	non-spongers	NA	16	11	0	16	11
F79	F56	NA	NA	1	1	0	1	NA	1.33	NA	non-spongers	NA	16	113	0	16	113
F79	F57	0	0.288505	1	1	0	1	NA	1.01	NA	non-spongers	0	16	70	0	16	70
F79	F58	NA	NA	1	0	0	1	NA	6.25	NA	non-spongers	NA	16	11	0	16	11
F79	F111	NA	NA	1	1	0	1	NA	0.92	NA	non-spongers	NA	16	34	0	16	34
F79	F59	NA	NA	1	0	0	1	NA	8.04	NA	non-spongers	NA	16	43	0	16	43
F79	F60	NA	NA	1	1	0	1	NA	0.03	NA	non-spongers	NA	16	86	0	16	86
F79	F61	NA	NA	0	0	0	0	NA	7.41	NA	different	NA	16	41	0	16	41
F79	F112	NA	NA	1	1	0	1	NA	0.41	NA	non-spongers	NA	16	18	0	16	18
F79	F62	NA	NA	1	0	0	1	NA	6.27	NA	non-spongers	NA	16	10	0	16	10
F79	F113	NA	NA	0	0	0	0	NA	9.23	NA	different	NA	16	11	0	16	11
F79	F63	NA	NA	0	0	0	0	NA	5.58	NA	different	NA	16	34	0	16	34
F79	F64	NA	NA	1	1	0	1	NA	2.51	NA	non-spongers	NA	16	31	0	16	31
F79	F114	NA	NA	1	1	0	1	NA	2.73	NA	non-spongers	NA	16	10	0	16	10
F79	F65	0	0.304191	1	1	0	1	NA	3.34	NA	non-spongers	0	16	63	0	16	63
F79	F66	0	0.29423	1	1	0	1	NA	1.78	NA	non-spongers	0	16	41	0	16	41
F79	F67	0	0.430129	1	1	0	1	NA	0.26	NA	non-spongers	0	16	81	0	16	81
F79	F115	NA	NA	0	0	0	0	NA	7.47	NA	different	NA	16	15	0	16	15
F79	F116	NA	NA	1	1	0	1	NA	1.02	NA	non-spongers	NA	16	24	0	16	24
F79	F117	NA	NA	1	0	0	1	NA	7.85	NA	non-spongers	NA	16	14	0	16	14
F79	F118	NA	NA	0	0	0	0	NA	5.53	NA	different	NA	16	80	0	16	80
F79	F68	NA	NA	0	0	0	0	NA	8.57	NA	different	NA	16	33	0	16	33
F79	F119	NA	NA	0	0	0	0	NA	6.52	NA	different	NA	16	22	0	16	22
F79	F69	NA	NA	1	1	0	1	NA	2.48	NA	non-spongers	NA	16	48	0	16	48
F79	F70	0	0.577576	1	1	0	1	NA	2.93	NA	non-spongers	0	16	15	0	16	15
F79	F71	NA	NA	0	0	0	0	NA	7.05	NA	different	NA	16	39	0	16	39
F79	F120	0	0.334007	1	1	0	1	NA	0.31	NA	non-spongers	0	16	18	0	16	18
F79	F121	NA	NA	1	0	0	1	NA	7.56	NA	non-spongers	NA	16	10	0	16	10
F79	F72	NA	NA	1	0	0	1	NA	7.45	NA	non-spongers	NA	16	34	0	16	34
F79	F73	NA	NA	1	1	0	1	NA	1.1	NA	non-spongers	NA	16	123	0	16	123
F79	F122	NA	NA	0	0	0	0	NA	7.11	NA	different	NA	16	13	0	16	13
F79	F74	NA	NA	1	1	0	1	NA	1.86	NA	non-spongers	NA	16	100	0	16	100
F79	F75	0	0.349828	1	1	0	1	NA	0.08	NA	non-spongers	0	16	55	0	16	55
F80	F1	0	0.565021	0	1	0	0	NA	1.28	NA	different	0	11	24	0	11	24
F80	F2	NA	NA	0	0	0	0	NA	6.95	NA	different	NA	11	55	0	11	55
F80	F3	0	0.397341	0	0	0	0	NA	6.82	NA	different	0	11	68	0	11	68
F80	F4	NA	NA	0	0	0	0	NA	6.96	NA	different	NA	11	88	0	11	88
F80	F76	NA	NA	1	1	1	0	NA	1.29	NA	spongers	NA	11	20	0	11	20
F80	F5	NA	NA	0	0	0	0	NA	6.79	NA	different	NA	11	36	0	11	36
F80	F77	NA	NA	1	1	1	0	NA	0.07	NA	spongers	NA	11	13	0	11	13
F80	F6	NA	NA	0	1	0	0	NA	1.22	NA	different	NA	11	18	0	11	18
F80	F7	NA	NA	0	0	0	0	NA	10.14	NA	different	NA	11	48	0	11	48
F80	F8	0	0.504265	1	1	1	0	NA	1.76	NA	spongers	0	11	57	0	11	57
F80	F9	0	0.274022	0	1	0	0	NA	0.69	NA	different	0	11	20	0	11	20
F80	F78	0	0.450223	1	1	1	0	NA	0.15	NA	spongers	0	11	21	0	11	21
F80	F79	NA	NA	0	0	0	0	NA	6.64	NA	different	NA	11	16	0	11	16
F80	F10	NA	NA	0	0	0	0	NA	8.95	NA	different	NA	11	36	0	11	36
F80	F11	NA	NA	0	0	0	0	NA	7.96	NA	different	NA	11	93	0	11	93
F80	F81	NA	NA	0	0	0	0	NA	6.58	NA	different	NA	11	18	0	11	18
F80	F82	0	0.364337	1	1	1	0	NA	1.53	NA	spongers	0	11	42	0	11	42
F80	F83	NA	NA	1	1	1	0	NA	0.78	NA	spongers	NA	11	14	0	11	14
F80	F12	NA	NA	0	0	0	0	NA	6.43	NA	different	NA	11	26	0	11	26
F80	F13	0	0.267995	0	1	0	0	NA	1.29	NA	different	0	11	12	0	11	12
F80	F14	NA	NA	0	0	0	0	NA	8.36	NA	different	NA	11	122	0	11	122
F80	F15	0	0.298074	0	1	0	0	NA	0.95	NA	different	0	11	27	0	11	27
F80	F84	0	0.631872	0	0	0	0	NA	3.16	NA	different	0	11	16	0	11	16
F80	F85	0	0.317902	0	1	0	0	NA	0.65	NA	different	0	11	10	0	11	10
F80	F86	0	0.286906	1	1	1	0	NA	0.46	NA	spongers	0	11	20	0	11	20
F80	F16	NA	NA	0	0	0	0	NA	9.41	NA	different	NA	11	15	0	11	15
F80	F87	NA	NA	0	0	0	0	NA	7.68	NA	different	NA	11	10	0	11	10
F80	F88	NA	NA	0	0	0	0	NA	3.57	NA	different	NA	11	36	0	11	36
F80	F89	NA	NA	1	1	1	0	NA	2.69	NA	spongers	NA	11	21	0	11	21
F80	F90	NA	NA	1	1	1	0	NA	2.32	NA	spongers	NA	11	38	0	11	38
F80	F17	NA	NA	0	0	0	0	NA	8.4	NA	different	NA	11	68	0	11	68
F80	F18	NA	NA	0	0	0	0	NA	6.22	NA	different	NA	11	37	0	11	37
F80	F19	NA	NA	0	0	0	0	NA	7.56	NA	different	NA	11	32	0	11	32
F80	F20	NA	NA	0	0	0	0	NA	9.26	NA	different	NA	11	49	0	11	49
F80	F21	0	0.430366	0	0	0	0	NA	5.83	NA	different	0	11	56	0	11	56
F80	F22	NA	NA	0	0	0	0	NA	9.45	NA	different	NA	11	15	0	11	15
F80	F91	NA	NA	1	0	1	0	NA	2.82	NA	spongers	NA	11	47	0	11	47
F80	F23	NA	NA	1	1	1	0	NA	1.11	NA	spongers	NA	11	28	0	11	28
F80	F24	NA	NA	0	0	0	0	NA	6.27	NA	different	NA	11	49	0	11	49
F80	F92	0	0.524728	1	1	1	0	NA	0.91	NA	spongers	0	11	35	0	11	35
F80	F25	NA	NA	0	0	0	0	NA	8.67	NA	different	NA	11	58	0	11	58
F80	F93	NA	NA	1	1	1	0	NA	2.15	NA	spongers	NA	11	14	0	11	14
F80	F94	0	0.574561	1	1	1	0	NA	0.76	NA	spongers	0	11	21	0	11	21
F80	F95	NA	NA	0	0	0	0	NA	6.3	NA	different	NA	11	10	0	11	10
F80	F26	0	0.566481	1	1	1	0	NA	1.53	NA	spongers	0	11	34	0	11	34
F80	F27	NA	NA	0	1	0	0	NA	0.65	NA	different	NA	11	29	0	11	29
F80	F28	0	0.40551	1	1	1	0	NA	0.31	NA	spongers	0	11	23	0	11	23
F80	F96	NA	NA	0	0	0	0	NA	4.5	NA	different	NA	11	28	0	11	28
F80	F97	NA	NA	0	0	0	0	NA	6.56	NA	different	NA	11	10	0	11	10
F80	F98	NA	NA	1	1	1	0	NA	1.42	NA	spongers	NA	11	24	0	11	24
F80	F99	0	0.664665	0	1	0	0	NA	0.63	NA	different	0	11	27	0	11	27
F80	F29	0	0.28561	0	1	0	0	NA	0.36	NA	different	0	11	20	0	11	20
F80	F100	NA	NA	0	0	0	0	NA	8.01	NA	different	NA	11	11	0	11	11
F80	F30	0	0.383331	0	0	0	0	NA	5.7	NA	different	0	11	52	0	11	52
F80	F31	NA	NA	0	0	0	0	NA	8.63	NA	different	NA	11	73	0	11	73
F80	F101	0	0.274728	0	1	0	0	NA	1.45	NA	different	0	11	8	0	11	8
F80	F32	NA	NA	1	1	1	0	NA	1.5	NA	spongers	NA	11	34	0	11	34
F80	F102	0	0.310731	0	0	0	0	NA	8.42	NA	different	0	11	21	0	11	21
F80	F33	NA	NA	0	0	0	0	NA	8.16	NA	different	NA	11	126	0	11	126
F80	F34	0.025	0.387194	0	0	0	0	NA	3.82	NA	different	1	11	30	1	10	29
F80	F103	NA	NA	0	0	0	0	NA	6.35	NA	different	NA	11	17	0	11	17
F80	F104	NA	NA	0	0	0	0	NA	4.86	NA	different	NA	11	23	0	11	23
F80	F35	NA	NA	0	1	0	0	NA	1.43	NA	different	NA	11	58	0	11	58
F80	F36	NA	NA	0	0	0	0	NA	8.86	NA	different	NA	11	40	0	11	40
F80	F37	0	0.33848	1	1	1	0	NA	1.18	NA	spongers	0	11	31	0	11	31
F80	F38	NA	NA	0	1	0	0	NA	0.61	NA	different	NA	11	61	0	11	61
F80	F39	NA	NA	1	1	1	0	NA	1.09	NA	spongers	NA	11	23	0	11	23
F80	F105	0	0.395443	0	1	0	0	NA	1.29	NA	different	0	11	18	0	11	18
F80	F40	NA	NA	0	0	0	0	NA	9.34	NA	different	NA	11	79	0	11	79
F80	F41	NA	NA	1	1	1	0	NA	0.89	NA	spongers	NA	11	59	0	11	59
F80	F42	NA	NA	0	1	0	0	NA	1.24	NA	different	NA	11	14	0	11	14
F80	F43	NA	NA	0	0	0	0	NA	8.58	NA	different	NA	11	26	0	11	26
F80	F44	0.0333333	0.481818	1	1	1	0	NA	1.64	NA	spongers	1	11	20	1	10	19
F80	F45	NA	NA	0	1	0	0	NA	0.9	NA	different	NA	11	74	0	11	74
F80	F106	0	0.457769	1	1	1	0	NA	1.93	NA	spongers	0	11	12	0	11	12
F80	F107	NA	NA	0	0	0	0	NA	5.23	NA	different	NA	11	21	0	11	21
F80	F46	0	0.547025	1	1	1	0	NA	0.32	NA	spongers	0	11	68	0	11	68
F80	F47	0.0666667	0.53415	0	1	0	0	NA	1.45	NA	different	1	11	21	2	9	19
F80	F108	NA	NA	0	0	0	0	NA	4.75	NA	different	NA	11	31	0	11	31
F80	F48	NA	NA	0	1	0	0	NA	1.28	NA	different	NA	11	26	0	11	26
F80	F49	NA	NA	0	0	0	0	NA	7.49	NA	different	NA	11	12	0	11	12
F80	F50	0	0.347432	0	1	0	0	NA	0.07	NA	different	0	11	36	0	11	36
F80	F51	0	0.282886	0	0	0	0	NA	6.68	NA	different	0	11	93	0	11	93
F80	F52	NA	NA	0	0	0	0	NA	6.87	NA	different	NA	11	56	0	11	56
F80	F53	NA	NA	0	0	0	0	NA	6.15	NA	different	NA	11	38	0	11	38
F80	F54	0	0.494663	0	1	0	0	NA	0.56	NA	different	0	11	90	0	11	90
F80	F55	0	0.659999	0	1	0	0	NA	0.81	NA	different	0	11	27	0	11	27
F80	F109	NA	NA	1	1	1	0	NA	2.16	NA	spongers	NA	11	25	0	11	25
F80	F110	NA	NA	0	0	0	0	NA	3.89	NA	different	NA	11	11	0	11	11
F80	F56	NA	NA	0	0	0	0	NA	7.97	NA	different	NA	11	113	0	11	113
F80	F57	NA	NA	0	0	0	0	NA	5.63	NA	different	NA	11	70	0	11	70
F80	F58	NA	NA	0	1	0	0	NA	0.39	NA	different	NA	11	11	0	11	11
F80	F111	NA	NA	0	0	0	0	NA	7.56	NA	different	NA	11	34	0	11	34
F80	F59	0	0.266509	0	1	0	0	NA	1.4	NA	different	0	11	43	0	11	43
F80	F60	0	0.374282	0	0	0	0	NA	6.61	NA	different	0	11	86	0	11	86
F80	F61	0	0.604722	1	1	1	0	NA	0.77	NA	spongers	0	11	41	0	11	41
F80	F112	0	0.535875	0	0	0	0	NA	6.23	NA	different	0	11	18	0	11	18
F80	F62	NA	NA	0	1	0	0	NA	0.37	NA	different	NA	11	10	0	11	10
F80	F113	NA	NA	1	1	1	0	NA	2.59	NA	spongers	NA	11	11	0	11	11
F80	F63	0	0.494492	1	1	1	0	NA	1.06	NA	spongers	0	11	34	0	11	34
F80	F64	NA	NA	0	0	0	0	NA	9.15	NA	different	NA	11	31	0	11	31
F80	F114	0	0.503541	0	0	0	0	NA	3.91	NA	different	0	11	10	0	11	10
F80	F65	NA	NA	0	0	0	0	NA	9.98	NA	different	NA	11	63	0	11	63
F80	F66	NA	NA	0	0	0	0	NA	8.42	NA	different	NA	11	41	0	11	41
F80	F67	NA	NA	0	0	0	0	NA	6.38	NA	different	NA	11	81	0	11	81
F80	F115	0	0.414581	1	1	1	0	NA	0.83	NA	spongers	0	11	15	0	11	15
F80	F116	NA	NA	0	0	0	0	NA	7.66	NA	different	NA	11	24	0	11	24
F80	F117	0	0.444618	0	1	0	0	NA	1.21	NA	different	0	11	14	0	11	14
F80	F118	0	0.456271	1	1	1	0	NA	1.11	NA	spongers	0	11	80	0	11	80
F80	F68	NA	NA	1	1	1	0	NA	1.93	NA	spongers	NA	11	33	0	11	33
F80	F119	0	0.36599	1	1	1	0	NA	0.12	NA	spongers	0	11	22	0	11	22
F80	F69	NA	NA	0	0	0	0	NA	9.12	NA	different	NA	11	48	0	11	48
F80	F70	NA	NA	0	0	0	0	NA	9.57	NA	different	NA	11	15	0	11	15
F80	F71	0	0.641081	1	1	1	0	NA	0.41	NA	spongers	0	11	39	0	11	39
F80	F120	NA	NA	0	0	0	0	NA	6.95	NA	different	NA	11	18	0	11	18
F80	F121	0	0.363125	0	1	0	0	NA	0.92	NA	different	0	11	10	0	11	10
F80	F72	NA	0.266013	0	1	0	0	NA	0.81	NA	different	NA	11	34	0	11	34
F80	F73	NA	NA	0	0	0	0	NA	7.74	NA	different	NA	11	123	0	11	123
F80	F122	0	0.44119	1	1	1	0	NA	0.47	NA	spongers	0	11	13	0	11	13
F80	F74	NA	NA	0	0	0	0	NA	8.5	NA	different	NA	11	100	0	11	100
F80	F75	NA	NA	0	0	0	0	NA	6.72	NA	different	NA	11	55	0	11	55
F10	F1	NA	NA	1	0	0	1	NA	7.67	NA	non-spongers	NA	36	24	0	36	24
F10	F2	0	0.296098	1	1	0	1	same	2	0	non-spongers	0	36	55	0	36	55
F10	F3	NA	NA	1	1	0	1	same	2.13	0.0075	non-spongers	NA	36	68	0	36	68
F10	F4	0.017094	0.341052	1	1	0	1	different	1.99	0.1278	non-spongers	1	36	88	2	34	86
F10	F76	NA	NA	0	0	0	0	different	10.24	NA	different	NA	36	20	0	36	20
F10	F5	0	0.257215	1	1	0	1	different	2.16	0	non-spongers	0	36	36	0	36	36
F10	F77	NA	NA	0	0	0	0	NA	8.88	NA	different	NA	36	13	0	36	13
F10	F6	0	0.260282	1	0	0	1	same	7.73	0	non-spongers	0	36	18	0	36	18
F10	F7	0.0253165	0.506683	1	1	0	1	NA	1.19	NA	non-spongers	1	36	48	2	34	46
F10	F8	NA	NA	0	0	0	0	different	10.71	0.0009	different	NA	36	57	0	36	57
F10	F9	NA	NA	1	0	0	1	NA	9.64	NA	non-spongers	NA	36	20	0	36	20
F10	F78	NA	NA	0	0	0	0	NA	9.1	NA	different	NA	36	21	0	36	21
F10	F79	0	0.639522	1	1	0	1	NA	2.31	NA	non-spongers	0	36	16	0	36	16
F10	F80	NA	NA	0	0	0	0	NA	8.95	NA	different	NA	36	11	0	36	11
F10	F11	0.00806452	0.297799	1	1	0	1	different	0.99	0.0896	non-spongers	1	36	93	1	35	92
F10	F81	0	0.351745	1	1	0	1	NA	2.37	NA	non-spongers	0	36	18	0	36	18
F10	F82	NA	NA	0	0	0	0	NA	10.48	NA	different	NA	36	42	0	36	42
F10	F83	NA	NA	0	0	0	0	different	9.73	0.0126	different	NA	36	14	0	36	14
F10	F12	NA	NA	1	1	0	1	NA	2.52	NA	non-spongers	NA	36	26	0	36	26
F10	F13	NA	NA	1	0	0	1	NA	7.66	0	non-spongers	NA	36	12	0	36	12
F10	F14	0.00662252	0.266641	1	1	0	1	different	0.59	0	non-spongers	1	36	122	1	35	121
F10	F15	NA	NA	1	0	0	1	different	9.9	0	non-spongers	NA	36	27	0	36	27
F10	F84	NA	NA	1	1	0	1	NA	5.79	NA	non-spongers	NA	36	16	0	36	16
F10	F85	NA	NA	1	0	0	1	NA	9.6	NA	non-spongers	NA	36	10	0	36	10
F10	F86	NA	NA	0	0	0	0	different	9.41	0	different	NA	36	20	0	36	20
F10	F16	NA	NA	1	1	0	1	different	0.46	0.0197	non-spongers	NA	36	15	0	36	15
F10	F87	NA	NA	1	1	0	1	NA	1.27	NA	non-spongers	NA	36	10	0	36	10
F10	F88	0	0.276714	1	1	0	1	NA	5.38	NA	non-spongers	0	36	36	0	36	36
F10	F89	NA	NA	0	0	0	0	different	11.64	0	different	NA	36	21	0	36	21
F10	F90	NA	NA	0	0	0	0	different	11.27	0	different	NA	36	38	0	36	38
F10	F17	0.0208333	0.505118	1	1	0	1	NA	0.55	0	non-spongers	1	36	68	2	34	66
F10	F18	NA	NA	1	1	0	1	different	2.73	0	non-spongers	NA	36	37	0	36	37
F10	F19	0.0327869	0.308542	1	1	0	1	different	1.39	0.0909	non-spongers	1	36	32	2	34	30
F10	F20	0.0121951	0.387513	1	1	0	1	same	0.31	0.0722	non-spongers	1	36	49	1	35	48
F10	F21	NA	NA	1	1	0	1	same	3.12	0	non-spongers	NA	36	56	0	36	56
F10	F22	0.0434783	0.472701	1	1	0	1	different	0.5	0	non-spongers	1	36	15	2	34	13
F10	F91	0	0.56551	0	1	0	0	different	6.13	NA	different	0	36	47	0	36	47
F10	F23	0	0.296147	0	0	0	0	different	7.84	0	different	0	36	28	0	36	28
F10	F24	NA	NA	1	1	0	1	different	2.68	0	non-spongers	NA	36	49	0	36	49
F10	F92	NA	NA	0	0	0	0	different	9.86	0	different	NA	36	35	0	36	35
F10	F25	0	0.433365	1	1	0	1	NA	0.28	NA	non-spongers	0	36	58	0	36	58
F10	F93	NA	NA	0	0	0	0	NA	11.1	NA	different	NA	36	14	0	36	14
F10	F94	NA	NA	0	0	0	0	NA	9.71	NA	different	NA	36	21	0	36	21
F10	F95	0	0.297258	1	1	0	1	different	2.65	0.0172	non-spongers	0	36	10	0	36	10
F10	F26	NA	NA	0	0	0	0	different	10.48	0	different	NA	36	34	0	36	34
F10	F27	NA	NA	1	0	0	1	different	9.6	0	non-spongers	NA	36	29	0	36	29
F10	F28	NA	NA	0	0	0	0	different	9.26	0.0335	different	NA	36	23	0	36	23
F10	F96	0	0.564449	1	1	0	1	NA	4.45	NA	non-spongers	0	36	28	0	36	28
F10	F97	0	0.326605	1	1	0	1	same	2.39	0.0822	non-spongers	0	36	10	0	36	10
F10	F98	NA	NA	0	0	0	0	NA	10.37	NA	different	NA	36	24	0	36	24
F10	F99	NA	NA	1	0	0	1	NA	8.32	NA	non-spongers	NA	36	27	0	36	27
F10	F29	NA	NA	1	0	0	1	NA	9.31	NA	non-spongers	NA	36	20	0	36	20
F10	F100	NA	NA	1	1	0	1	NA	0.94	0	non-spongers	NA	36	11	0	36	11
F10	F30	NA	NA	1	1	0	1	same	3.25	0	non-spongers	NA	36	52	0	36	52
F10	F31	0.03	0.468503	1	1	0	1	different	0.32	0.0331	non-spongers	1	36	73	3	33	70
F10	F101	NA	NA	1	0	0	1	different	10.4	NA	non-spongers	NA	36	8	0	36	8
F10	F32	NA	NA	0	0	0	0	different	10.45	0	different	NA	36	34	0	36	34
F10	F102	NA	NA	1	1	0	1	NA	0.53	NA	non-spongers	NA	36	21	0	36	21
F10	F33	0.012987	0.273579	1	1	0	1	different	0.79	0	non-spongers	1	36	126	2	34	124
F10	F34	NA	NA	1	1	0	1	same	5.13	0	non-spongers	NA	36	30	0	36	30
F10	F103	NA	NA	1	1	0	1	NA	2.6	NA	non-spongers	NA	36	17	0	36	17
F10	F104	0	0.375648	1	1	0	1	NA	4.09	NA	non-spongers	0	36	23	0	36	23
F10	F35	NA	NA	1	0	0	1	different	10.38	0	non-spongers	NA	36	58	0	36	58
F10	F36	0	0.413739	1	1	0	1	NA	0.09	NA	non-spongers	0	36	40	0	36	40
F10	F37	NA	NA	0	0	0	0	different	10.13	0	different	NA	36	31	0	36	31
F10	F38	NA	NA	1	0	0	1	different	9.56	0	non-spongers	NA	36	61	0	36	61
F10	F39	NA	NA	0	0	0	0	different	10.04	0.013	different	NA	36	23	0	36	23
F10	F105	NA	NA	1	0	0	1	same	10.24	0.0157	non-spongers	NA	36	18	0	36	18
F10	F40	0	0.380951	1	1	0	1	same	0.39	0	non-spongers	0	36	79	0	36	79
F10	F41	NA	NA	0	0	0	0	different	9.84	0.0117	different	NA	36	59	0	36	59
F10	F42	NA	NA	1	0	0	1	NA	7.71	NA	non-spongers	NA	36	14	0	36	14
F10	F43	0	0.432956	1	1	0	1	NA	0.37	NA	non-spongers	0	36	26	0	36	26
F10	F44	NA	NA	0	0	0	0	different	10.59	0	different	NA	36	20	0	36	20
F10	F45	NA	NA	1	0	0	1	different	9.85	0.0292	non-spongers	NA	36	74	0	36	74
F10	F106	NA	NA	0	0	0	0	NA	10.88	NA	different	NA	36	12	0	36	12
F10	F107	NA	NA	1	1	0	1	different	3.72	0	non-spongers	NA	36	21	0	36	21
F10	F46	NA	NA	0	0	0	0	different	8.63	0	different	NA	36	68	0	36	68
F10	F47	NA	NA	1	0	0	1	different	10.4	0.111	non-spongers	NA	36	21	0	36	21
F10	F108	0	0.491132	1	1	0	1	different	4.2	0.0691	non-spongers	0	36	31	0	36	31
F10	F48	NA	NA	1	0	0	1	NA	10.23	0	non-spongers	NA	36	26	0	36	26
F10	F49	NA	NA	1	1	0	1	NA	1.46	NA	non-spongers	NA	36	12	0	36	12
F10	F50	NA	NA	1	0	0	1	different	9.02	0.0566	non-spongers	NA	36	36	0	36	36
F10	F51	NA	NA	1	1	0	1	same	2.27	0	non-spongers	NA	36	93	0	36	93
F10	F52	0	0.349622	1	1	0	1	different	2.08	0	non-spongers	0	36	56	0	36	56
F10	F53	NA	NA	1	1	0	1	different	2.8	0	non-spongers	NA	36	38	0	36	38
F10	F54	NA	NA	1	0	0	1	same	8.39	0	non-spongers	NA	36	90	0	36	90
F10	F55	NA	NA	1	0	0	1	NA	9.76	NA	non-spongers	NA	36	27	0	36	27
F10	F109	NA	NA	0	0	0	0	different	11.11	0	different	NA	36	25	0	36	25
F10	F110	NA	NA	1	1	0	1	NA	5.06	NA	non-spongers	NA	36	11	0	36	11
F10	F56	0.00704225	0.279806	1	1	0	1	same	0.98	0.0346	non-spongers	1	36	113	1	35	112
F10	F57	0	0.39911	1	1	0	1	different	3.32	0.0319	non-spongers	0	36	70	0	36	70
F10	F58	NA	NA	1	0	0	1	same	8.56	0.0523	non-spongers	NA	36	11	0	36	11
F10	F111	NA	NA	1	1	0	1	same	1.39	0	non-spongers	NA	36	34	0	36	34
F10	F59	NA	NA	1	0	0	1	different	10.35	0	non-spongers	NA	36	43	0	36	43
F10	F60	NA	NA	1	1	0	1	same	2.34	0	non-spongers	NA	36	86	0	36	86
F10	F61	NA	NA	0	0	0	0	different	9.72	0	different	NA	36	41	0	36	41
F10	F112	NA	NA	1	1	0	1	same	2.72	NA	non-spongers	NA	36	18	0	36	18
F10	F62	NA	NA	1	0	0	1	same	8.58	0.075	non-spongers	NA	36	10	0	36	10
F10	F113	NA	NA	0	0	0	0	different	11.54	0.1303	different	NA	36	11	0	36	11
F10	F63	NA	NA	0	0	0	0	different	7.89	0.0339	different	NA	36	34	0	36	34
F10	F64	NA	NA	1	1	0	1	NA	0.2	NA	non-spongers	NA	36	31	0	36	31
F10	F114	NA	NA	1	1	0	1	NA	5.04	NA	non-spongers	NA	36	10	0	36	10
F10	F65	0	0.430643	1	1	0	1	same	1.03	0.0622	non-spongers	0	36	63	0	36	63
F10	F66	0.0135135	0.372933	1	1	0	1	different	0.53	0	non-spongers	1	36	41	1	35	40
F10	F67	0.00909091	0.417811	1	1	0	1	NA	2.57	NA	non-spongers	1	36	81	1	35	80
F10	F115	NA	NA	0	0	0	0	different	9.78	0	different	NA	36	15	0	36	15
F10	F116	NA	NA	1	1	0	1	same	1.29	0	non-spongers	NA	36	24	0	36	24
F10	F117	NA	NA	1	0	0	1	NA	10.16	NA	non-spongers	NA	36	14	0	36	14
F10	F118	NA	NA	0	0	0	0	different	7.84	0	different	NA	36	80	0	36	80
F10	F68	NA	NA	0	0	0	0	different	10.88	0	different	NA	36	33	0	36	33
F10	F119	NA	NA	0	0	0	0	different	8.83	0	different	NA	36	22	0	36	22
F10	F69	0.0128205	0.269656	1	1	0	1	same	0.17	0	non-spongers	1	36	48	1	35	47
F10	F70	0	0.567804	1	1	0	1	different	0.62	0.0478	non-spongers	0	36	15	0	36	15
F10	F71	NA	NA	0	0	0	0	NA	9.36	NA	different	NA	36	39	0	36	39
F10	F120	0	0.267401	1	1	0	1	different	2	0	non-spongers	0	36	18	0	36	18
F10	F121	NA	NA	1	0	0	1	NA	9.87	NA	non-spongers	NA	36	10	0	36	10
F10	F72	NA	NA	1	0	0	1	different	9.76	0	non-spongers	NA	36	34	0	36	34
F10	F73	0	0.29152	1	1	0	1	same	1.21	0	non-spongers	0	36	123	0	36	123
F10	F122	NA	NA	0	0	0	0	NA	9.42	NA	different	NA	36	13	0	36	13
F10	F74	NA	NA	1	1	0	1	same	0.45	0	non-spongers	NA	36	100	0	36	100
F10	F75	0	0.38075	1	1	0	1	different	2.23	0.2131	non-spongers	0	36	55	0	36	55
F11	F1	NA	NA	1	0	0	1	NA	6.68	NA	non-spongers	NA	93	24	0	93	24
F11	F2	0.00704225	0.698375	1	1	0	1	different	1.01	0.0568	non-spongers	1	93	55	1	92	54
F11	F3	0	0.272354	1	1	0	1	different	1.14	0	non-spongers	0	93	68	0	93	68
F11	F4	0.0797546	0.740531	1	1	0	1	same	1	0.1763	non-spongers	1	93	88	13	80	75
F11	F76	0	0.273961	0	0	0	0	same	9.25	NA	different	0	93	20	0	93	20
F11	F5	NA	NA	1	1	0	1	same	1.17	0.0309	non-spongers	NA	93	36	0	93	36
F11	F77	NA	NA	0	0	0	0	NA	7.89	NA	different	NA	93	13	0	93	13
F11	F6	NA	NA	1	0	0	1	different	6.74	0	non-spongers	NA	93	18	0	93	18
F11	F7	0	0.526521	1	1	0	1	NA	2.18	NA	non-spongers	0	93	48	0	93	48
F11	F8	NA	NA	0	0	0	0	same	9.72	0.0056	different	NA	93	57	0	93	57
F11	F9	NA	NA	1	0	0	1	NA	8.65	NA	non-spongers	NA	93	20	0	93	20
F11	F78	NA	NA	0	0	0	0	NA	8.11	NA	different	NA	93	21	0	93	21
F11	F79	0	0.257105	1	1	0	1	NA	1.32	NA	non-spongers	0	93	16	0	93	16
F11	F80	NA	NA	0	0	0	0	NA	7.96	NA	different	NA	93	11	0	93	11
F11	F10	0.00806452	0.297799	1	1	0	1	different	0.99	0.0896	non-spongers	1	93	36	1	92	35
F11	F81	0	0.650106	1	1	0	1	NA	1.38	NA	non-spongers	0	93	18	0	93	18
F11	F82	NA	NA	0	0	0	0	NA	9.49	NA	different	NA	93	42	0	93	42
F11	F83	NA	NA	0	0	0	0	same	8.74	0	different	NA	93	14	0	93	14
F11	F12	NA	NA	1	1	0	1	NA	1.53	NA	non-spongers	NA	93	26	0	93	26
F11	F13	NA	NA	1	0	0	1	NA	6.67	0	non-spongers	NA	93	12	0	93	12
F11	F14	0.161111	0.812877	1	1	0	1	same	0.4	0	non-spongers	1	93	122	29	64	93
F11	F15	NA	NA	1	0	0	1	different	8.91	0	non-spongers	NA	93	27	0	93	27
F11	F84	NA	NA	1	1	0	1	NA	4.8	NA	non-spongers	NA	93	16	0	93	16
F11	F85	NA	NA	1	0	0	1	NA	8.61	NA	non-spongers	NA	93	10	0	93	10
F11	F86	NA	NA	0	0	0	0	same	8.42	0	different	NA	93	20	0	93	20
F11	F16	0	0.297198	1	1	0	1	same	1.45	0	non-spongers	0	93	15	0	93	15
F11	F87	NA	NA	1	1	0	1	NA	0.28	NA	non-spongers	NA	93	10	0	93	10
F11	F88	NA	NA	1	1	0	1	NA	4.39	NA	non-spongers	NA	93	36	0	93	36
F11	F89	NA	NA	0	0	0	0	same	10.65	0	different	NA	93	21	0	93	21
F11	F90	NA	NA	0	0	0	0	same	10.28	0	different	NA	93	38	0	93	38
F11	F17	0.00649351	0.498248	1	1	0	1	NA	0.44	0	non-spongers	1	93	68	1	92	67
F11	F18	NA	NA	1	1	0	1	same	1.74	0	non-spongers	NA	93	37	0	93	37
F11	F19	0.0434783	0.70569	1	1	0	1	same	0.4	0.1379	non-spongers	1	93	32	5	88	27
F11	F20	0.00719425	0.665444	1	1	0	1	different	1.3	0	non-spongers	1	93	49	1	92	48
F11	F21	NA	NA	1	1	0	1	different	2.13	0	non-spongers	NA	93	56	1	92	55
F11	F22	0	0.335908	1	1	0	1	different	1.49	0	non-spongers	0	93	15	0	93	15
F11	F91	NA	NA	0	1	0	0	same	5.14	NA	different	NA	93	47	0	93	47
F11	F23	0	0.270812	0	0	0	0	same	6.85	0	different	0	93	28	0	93	28
F11	F24	NA	NA	1	1	0	1	same	1.69	0	non-spongers	NA	93	49	0	93	49
F11	F92	NA	NA	0	0	0	0	same	8.87	0	different	NA	93	35	0	93	35
F11	F25	0.00689655	0.61933	1	1	0	1	NA	0.71	NA	non-spongers	1	93	58	1	92	57
F11	F93	NA	NA	0	0	0	0	NA	10.11	NA	different	NA	93	14	0	93	14
F11	F94	NA	NA	0	0	0	0	NA	8.72	NA	different	NA	93	21	0	93	21
F11	F95	0.01	0.382108	1	1	0	1	same	1.66	0	non-spongers	1	93	10	1	92	9
F11	F26	NA	NA	0	0	0	0	same	9.49	0	different	NA	93	34	0	93	34
F11	F27	NA	NA	1	0	0	1	same	8.61	0	non-spongers	NA	93	29	0	93	29
F11	F28	NA	NA	0	0	0	0	same	8.27	0	different	NA	93	23	0	93	23
F11	F96	0	0.361196	1	1	0	1	NA	3.46	NA	non-spongers	0	93	28	0	93	28
F11	F97	0	0.528907	1	1	0	1	different	1.4	0	non-spongers	0	93	10	0	93	10
F11	F98	NA	NA	0	0	0	0	NA	9.38	NA	different	NA	93	24	0	93	24
F11	F99	NA	NA	1	0	0	1	NA	7.33	NA	non-spongers	NA	93	27	0	93	27
F11	F29	NA	NA	1	0	0	1	NA	8.32	NA	non-spongers	NA	93	20	0	93	20
F11	F100	NA	NA	1	1	0	1	NA	0.05	0.1225	non-spongers	NA	93	11	0	93	11
F11	F30	NA	NA	1	1	0	1	different	2.26	0	non-spongers	NA	93	52	0	93	52
F11	F31	0.0191083	0.558229	1	1	0	1	different	0.67	0	non-spongers	1	93	73	3	90	70
F11	F101	NA	NA	1	0	0	1	same	9.41	NA	non-spongers	NA	93	8	0	93	8
F11	F32	0	0.265524	0	0	0	0	same	9.46	0	different	0	93	34	0	93	34
F11	F102	NA	NA	1	1	0	1	NA	0.46	NA	non-spongers	NA	93	21	0	93	21
F11	F33	0.121053	0.660146	1	1	0	1	different	0.2	0	non-spongers	1	93	126	23	70	103
F11	F34	0	0.319039	1	1	0	1	different	4.14	0	non-spongers	0	93	30	0	93	30
F11	F103	NA	NA	1	1	0	1	NA	1.61	NA	non-spongers	NA	93	17	0	93	17
F11	F104	NA	NA	1	1	0	1	NA	3.1	NA	non-spongers	NA	93	23	0	93	23
F11	F35	NA	NA	1	0	0	1	same	9.39	0	non-spongers	NA	93	58	0	93	58
F11	F36	0	0.456889	1	1	0	1	NA	0.9	NA	non-spongers	0	93	40	0	93	40
F11	F37	NA	NA	0	0	0	0	same	9.14	0	different	NA	93	31	0	93	31
F11	F38	NA	NA	1	0	0	1	same	8.57	0	non-spongers	NA	93	61	0	93	61
F11	F39	NA	NA	0	0	0	0	same	9.05	0	different	NA	93	23	0	93	23
F11	F105	NA	NA	1	0	0	1	different	9.25	0	non-spongers	NA	93	18	0	93	18
F11	F40	0.0306748	0.751298	1	1	0	1	different	1.38	0	non-spongers	1	93	79	5	88	74
F11	F41	NA	NA	0	0	0	0	same	8.85	0	different	NA	93	59	0	93	59
F11	F42	NA	NA	1	0	0	1	NA	6.72	NA	non-spongers	NA	93	14	0	93	14
F11	F43	0	0.542207	1	1	0	1	NA	0.62	NA	non-spongers	0	93	26	0	93	26
F11	F44	NA	NA	0	0	0	0	same	9.6	0	different	NA	93	20	0	93	20
F11	F45	NA	NA	1	0	0	1	same	8.86	0	non-spongers	NA	93	74	0	93	74
F11	F106	NA	NA	0	0	0	0	NA	9.89	NA	different	NA	93	12	0	93	12
F11	F107	NA	NA	1	1	0	1	same	2.73	0	non-spongers	NA	93	21	0	93	21
F11	F46	NA	NA	0	0	0	0	same	7.64	0	different	NA	93	68	0	93	68
F11	F47	NA	NA	1	0	0	1	different	9.41	0	non-spongers	NA	93	21	0	93	21
F11	F108	0	0.317325	1	1	0	1	same	3.21	0	non-spongers	0	93	31	0	93	31
F11	F48	NA	NA	1	0	0	1	NA	9.24	0.0063	non-spongers	NA	93	26	0	93	26
F11	F49	NA	NA	1	1	0	1	NA	0.47	NA	non-spongers	NA	93	12	0	93	12
F11	F50	NA	NA	1	0	0	1	different	8.03	0	non-spongers	NA	93	36	0	93	36
F11	F51	0	0.372671	1	1	0	1	different	1.28	0	non-spongers	0	93	93	0	93	93
F11	F52	0.0140845	0.268418	1	1	0	1	same	1.09	0	non-spongers	1	93	56	2	91	54
F11	F53	NA	NA	1	1	0	1	same	1.81	0	non-spongers	NA	93	38	0	93	38
F11	F54	NA	NA	1	0	0	1	different	7.4	0	non-spongers	NA	93	90	2	91	88
F11	F55	NA	NA	1	0	0	1	NA	8.77	NA	non-spongers	NA	93	27	0	93	27
F11	F109	NA	NA	0	0	0	0	same	10.12	0	different	NA	93	25	0	93	25
F11	F110	NA	NA	1	1	0	1	NA	4.07	NA	non-spongers	NA	93	11	0	93	11
F11	F56	0.169591	0.580245	1	1	0	1	different	0.01	0	non-spongers	1	93	113	29	64	84
F11	F57	0	0.321807	1	1	0	1	same	2.33	0	non-spongers	0	93	70	0	93	70
F11	F58	NA	NA	1	0	0	1	different	7.57	0	non-spongers	NA	93	11	0	93	11
F11	F111	NA	NA	1	1	0	1	different	0.4	0	non-spongers	NA	93	34	0	93	34
F11	F59	0	0.254717	1	0	0	1	same	9.36	0	non-spongers	0	93	43	0	93	43
F11	F60	0	0.253693	1	1	0	1	different	1.35	0	non-spongers	0	93	86	0	93	86
F11	F61	NA	NA	0	0	0	0	same	8.73	0	different	NA	93	41	0	93	41
F11	F112	NA	NA	1	1	0	1	different	1.73	NA	non-spongers	NA	93	18	0	93	18
F11	F62	NA	NA	1	0	0	1	different	7.59	0	non-spongers	NA	93	10	0	93	10
F11	F113	NA	NA	0	0	0	0	same	10.55	0	different	NA	93	11	0	93	11
F11	F63	NA	NA	0	0	0	0	same	6.9	0	different	NA	93	34	0	93	34
F11	F64	NA	NA	1	1	0	1	NA	1.19	NA	non-spongers	NA	93	31	1	92	30
F11	F114	NA	NA	1	1	0	1	NA	4.05	NA	non-spongers	NA	93	10	0	93	10
F11	F65	0.0133333	0.60202	1	1	0	1	different	2.02	0	non-spongers	1	93	63	2	91	61
F11	F66	0	0.662326	1	1	0	1	different	0.46	0	non-spongers	0	93	41	0	93	41
F11	F67	0.083871	0.599744	1	1	0	1	NA	1.58	NA	non-spongers	1	93	81	13	80	68
F11	F115	NA	NA	0	0	0	0	same	8.79	0	different	NA	93	15	0	93	15
F11	F116	NA	NA	1	1	0	1	different	0.3	0	non-spongers	NA	93	24	0	93	24
F11	F117	NA	NA	1	0	0	1	NA	9.17	NA	non-spongers	NA	93	14	0	93	14
F11	F118	NA	NA	0	0	0	0	same	6.85	0	different	NA	93	80	0	93	80
F11	F68	NA	NA	0	0	0	0	same	9.89	0	different	NA	93	33	0	93	33
F11	F119	NA	NA	0	0	0	0	same	7.84	0	different	NA	93	22	0	93	22
F11	F69	0.0461538	0.335817	1	1	0	1	different	1.16	0	non-spongers	1	93	48	6	87	42
F11	F70	0	0.31359	1	1	0	1	different	1.61	0	non-spongers	0	93	15	0	93	15
F11	F71	NA	NA	0	0	0	0	NA	8.37	NA	different	NA	93	39	0	93	39
F11	F120	0	0.480904	1	1	0	1	same	1.01	0	non-spongers	0	93	18	0	93	18
F11	F121	NA	NA	1	0	0	1	NA	8.88	NA	non-spongers	NA	93	10	0	93	10
F11	F72	NA	NA	1	0	0	1	different	8.77	0	non-spongers	NA	93	34	0	93	34
F11	F73	0.175141	0.55778	1	1	0	1	different	0.22	0	non-spongers	1	93	123	31	62	92
F11	F122	NA	NA	0	0	0	0	NA	8.43	NA	different	NA	93	13	0	93	13
F11	F74	0.0681818	0.580312	1	1	0	1	different	0.54	0	non-spongers	1	93	100	12	81	88
F11	F75	0.0606061	0.514447	1	1	0	1	same	1.24	0	non-spongers	1	93	55	8	85	47
F81	F1	NA	NA	1	0	0	1	NA	5.3	NA	non-spongers	NA	18	24	0	18	24
F81	F2	0.0144928	0.642555	1	1	0	1	NA	0.37	NA	non-spongers	1	18	55	1	17	54
F81	F3	0.0120482	0.273432	1	1	0	1	NA	0.24	NA	non-spongers	1	18	68	1	17	67
F81	F4	0.019802	0.677182	1	1	0	1	NA	0.38	NA	non-spongers	1	18	88	2	16	86
F81	F76	NA	NA	0	0	0	0	NA	7.87	NA	different	NA	18	20	0	18	20
F81	F5	NA	NA	1	1	0	1	NA	0.21	NA	non-spongers	NA	18	36	0	18	36
F81	F77	0	0.302777	0	0	0	0	NA	6.51	NA	different	0	18	13	0	18	13
F81	F6	0	0.294059	1	0	0	1	NA	5.36	NA	non-spongers	0	18	18	0	18	18
F81	F7	0	0.533243	1	1	0	1	NA	3.56	NA	non-spongers	0	18	48	0	18	48
F81	F8	NA	NA	0	0	0	0	NA	8.34	NA	different	NA	18	57	0	18	57
F81	F9	0	0.274027	1	0	0	1	NA	7.27	NA	non-spongers	0	18	20	0	18	20
F81	F78	NA	NA	0	0	0	0	NA	6.73	NA	different	NA	18	21	0	18	21
F81	F79	0	0.313154	1	1	0	1	NA	0.06	NA	non-spongers	0	18	16	0	18	16
F81	F80	NA	NA	0	0	0	0	NA	6.58	NA	different	NA	18	11	0	18	11
F81	F10	0	0.351745	1	1	0	1	NA	2.37	NA	non-spongers	0	18	36	0	18	36
F81	F11	0	0.650106	1	1	0	1	NA	1.38	NA	non-spongers	0	18	93	0	18	93
F81	F82	NA	NA	0	0	0	0	NA	8.11	NA	different	NA	18	42	0	18	42
F81	F83	NA	NA	0	0	0	0	NA	7.36	NA	different	NA	18	14	0	18	14
F81	F12	NA	NA	1	1	0	1	NA	0.15	NA	non-spongers	NA	18	26	0	18	26
F81	F13	NA	NA	1	0	0	1	NA	5.29	NA	non-spongers	NA	18	12	0	18	12
F81	F14	0.0149254	0.550059	1	1	0	1	NA	1.78	NA	non-spongers	1	18	122	2	16	120
F81	F15	NA	NA	1	0	0	1	NA	7.53	NA	non-spongers	NA	18	27	0	18	27
F81	F84	NA	NA	1	1	0	1	NA	3.42	NA	non-spongers	NA	18	16	0	18	16
F81	F85	NA	NA	1	0	0	1	NA	7.23	NA	non-spongers	NA	18	10	0	18	10
F81	F86	NA	NA	0	0	0	0	NA	7.04	NA	different	NA	18	20	0	18	20
F81	F16	NA	NA	1	1	0	1	NA	2.83	NA	non-spongers	NA	18	15	0	18	15
F81	F87	NA	NA	1	1	0	1	NA	1.1	NA	non-spongers	NA	18	10	0	18	10
F81	F88	NA	NA	1	1	0	1	NA	3.01	NA	non-spongers	NA	18	36	0	18	36
F81	F89	NA	NA	0	0	0	0	NA	9.27	NA	different	NA	18	21	0	18	21
F81	F90	NA	NA	0	0	0	0	NA	8.9	NA	different	NA	18	38	0	18	38
F81	F17	0	0.500303	1	1	0	1	NA	1.82	NA	non-spongers	0	18	68	0	18	68
F81	F18	NA	NA	1	1	0	1	NA	0.36	NA	non-spongers	NA	18	37	0	18	37
F81	F19	0	0.6387	1	1	0	1	NA	0.98	NA	non-spongers	0	18	32	0	18	32
F81	F20	0	0.517608	1	1	0	1	NA	2.68	NA	non-spongers	0	18	49	0	18	49
F81	F21	NA	NA	1	1	0	1	NA	0.75	NA	non-spongers	NA	18	56	0	18	56
F81	F22	0	0.42142	1	1	0	1	NA	2.87	NA	non-spongers	0	18	15	0	18	15
F81	F91	0	0.370357	0	1	0	0	NA	3.76	NA	different	0	18	47	0	18	47
F81	F23	0	0.325309	0	0	0	0	NA	5.47	NA	different	0	18	28	0	18	28
F81	F24	NA	NA	1	1	0	1	NA	0.31	NA	non-spongers	NA	18	49	0	18	49
F81	F92	NA	NA	0	0	0	0	NA	7.49	NA	different	NA	18	35	0	18	35
F81	F25	0	0.583006	1	1	0	1	NA	2.09	NA	non-spongers	0	18	58	0	18	58
F81	F93	NA	NA	0	0	0	0	NA	8.73	NA	different	NA	18	14	0	18	14
F81	F94	NA	NA	0	0	0	0	NA	7.34	NA	different	NA	18	21	0	18	21
F81	F95	0	0.406692	1	1	0	1	NA	0.28	NA	non-spongers	0	18	10	0	18	10
F81	F26	NA	NA	0	0	0	0	NA	8.11	NA	different	NA	18	34	0	18	34
F81	F27	NA	NA	1	0	0	1	NA	7.23	NA	non-spongers	NA	18	29	0	18	29
F81	F28	NA	NA	0	0	0	0	NA	6.89	NA	different	NA	18	23	0	18	23
F81	F96	0	0.42933	1	1	0	1	NA	2.08	NA	non-spongers	0	18	28	0	18	28
F81	F97	0	0.522971	1	1	0	1	NA	0.02	NA	non-spongers	0	18	10	0	18	10
F81	F98	NA	NA	0	0	0	0	NA	8	NA	different	NA	18	24	0	18	24
F81	F99	NA	NA	1	0	0	1	NA	5.95	NA	non-spongers	NA	18	27	0	18	27
F81	F29	NA	NA	1	0	0	1	NA	6.94	NA	non-spongers	NA	18	20	0	18	20
F81	F100	NA	NA	1	1	0	1	NA	1.43	NA	non-spongers	NA	18	11	0	18	11
F81	F30	NA	NA	1	1	0	1	NA	0.88	NA	non-spongers	NA	18	52	0	18	52
F81	F31	0	0.537083	1	1	0	1	NA	2.05	NA	non-spongers	0	18	73	0	18	73
F81	F101	NA	NA	1	0	0	1	NA	8.03	NA	non-spongers	NA	18	8	0	18	8
F81	F32	0	0.262386	0	0	0	0	NA	8.08	NA	different	0	18	34	0	18	34
F81	F102	NA	NA	1	1	0	1	NA	1.84	NA	non-spongers	NA	18	21	0	18	21
F81	F33	0	0.484304	1	1	0	1	NA	1.58	NA	non-spongers	0	18	126	0	18	126
F81	F34	0	0.26192	1	1	0	1	NA	2.76	NA	non-spongers	0	18	30	0	18	30
F81	F103	NA	NA	1	1	0	1	NA	0.23	NA	non-spongers	NA	18	17	0	18	17
F81	F104	0	0.304484	1	1	0	1	NA	1.72	NA	non-spongers	0	18	23	0	18	23
F81	F35	NA	NA	1	0	0	1	NA	8.01	NA	non-spongers	NA	18	58	0	18	58
[truncated: 12,763 more rows]
